# Supplementary material for: Metabolomic analysis of Streptococcus pneumoniae: uncovering key metabolic pathways
Source: Front Microbiol. 2025 Dec 4;16:1707940. doi: 10.3389/fmicb.2025.1707940 (PMC12711820; doi:10.3389/fmicb.2025.1707940)
Supplement: Supplementary file 3 [file Table_1.xlsx]

## Sheet: Sheet1
	Age(year)	WBC(109/L)	PLT(109/L)	NLR	AST(U/L)	ALT(U/L)	CRP(mg/L)	PCT(ng/mL)	NE(%)
Normal control	5.15±2.29	7.90±1.54	230.50±34.69	1.81±0.94	26.50±6.19	13.40±4.53	3.23±2.34	0.02±0.02	43.78±11.65
S. pneumoniae	5.26±3.07	9.85±4.78	279.48±80.23	1.57±1.24	33.32±12.55	14.72±5.56	6.01±5.56	0.09±0.11	49.85±18.97
P-Value	0.905436	0.079031	0.016819	0.542579	0.039995	0.474873	0.045501	0.005191	0.261267
