# Supplementary material for: Metabolomic analysis of Streptococcus pneumoniae: uncovering key metabolic pathways
Source: Front Microbiol. 2025 Dec 4;16:1707940. doi: 10.3389/fmicb.2025.1707940 (PMC12711820; doi:10.3389/fmicb.2025.1707940)
Supplement: Supplementary file 4 [file Table_2.xlsx]

## Sheet: Sheet1
Index	Mode	Compounds	Class II	Formula	Q1 (Da)	Molecular weight (Da)	RT (min)	Adduct	Mass error	Level	score	NC-1	NC-2	NC-3	NC-4	NC-5	NC-6	NC-7	NC-8	NC-9	NC-10	SP-1	SP-2	SP-3	SP-4	SP-5	SP-6	SP-7	SP-8	SP-9	SP-10	SP-11	SP-12	SP-13	SP-14	SP-15	SP-16	SP-17	SP-18	SP-19	SP-20	SP-21	SP-22	SP-23	SP-24	SP-25	QC01	QC02	QC03
MW0169283	T3_positive	2-Amino-1-phenylethanol	Alcohols	C8H11NO	120.0807	137.0841	2.0345	[M+H-H2O]+	0.528553620036121	1a	0.9767	55791551.38	60683593.31	72994838.05	60072267.49	52802837.17	58005179.95	52994133.55	50239706.87	69835742.48	33075376.87	60017568.09	93603049.39	122588124.9	84084957.85	82078930.9	49661540.98	84057818.99	53592177.17	66778144.92	74061162.18	80206000.07	106582596.8	91802299.58	125231162.1	79458397.38	62268169.45	79859315.07	69666726.11	60742076.25	108885900.98	81628547.93	102890141.39	89637710.28	86376595.36	101795275.78	86147610.04	86476475.26	87005832.88
MW0106189	T3_positive	Creatinine	Organic acid and Its derivatives	C4H7N3O	114.0663	113.0589	0.7982	[M+H]+	0.21474934751353197	1a	0.9576	19838392.27	17943210.87	26809905.71	29945833.43	26874615.96	31542778.86	21368594.84	21560373.39	29361916.86	26377422.33	24461943.24	30825732.83	44222669.8	28126727.47	30689959.34	20622412.75	30776384.03	21473962.2	36842232.59	46663058.12	31631382.58	34211895.39	22162900.05	37050230.61	30765727.84	17324156.85	44899011.97	31834426.75	32107650.81	22078706.94	36367080.32	30412012.63	36862743.8	27341103.83	32260830.66	31414224.65	31666680.33	31560531.91
MEDP0125	T3_positive	Choline	Cholines	C5H14NO+	104.10700000000001	104.1075	1.2101	[M+]+	1.3288189600047	1a	0.9551	3155473.42	3293658.94	174025.97	3666921.86	1313079.98	1769904.13	1019720.47	1991682.85	1875274.63	919049.87	3043632.73	10368254.95	13879367.63	6490305.23	2825851.65	2313048.46	2864661.35	2565441.63	2804768.84	3579640.47	2071875.36	4353906.81	3120087.07	5931594.35	966756.27	2803816.58	5388633.02	3081497.62	1402536.65	2558976.76	2509927.07	609473.0	1854443.63	1671873.4	307535.95	3086885.62	3092916.91	2950925.67
MW0114590	T3_positive	Hexaethylene glycol	Alcohols	C12H26O7	300.2016	282.1679	2.8063	[M+NH4]+	2.65427632498927	1a	0.9528	2248382.32	4317592.23	1844884.17	4766256.69	3458059.14	1835797.28	491645.14	1237046.93	2371666.95	2315609.02	5561783.44	7540818.62	7020158.34	6132375.61	9748479.79	8183975.41	7868229.42	8526957.16	9558913.1	6131492.2	5819876.34	3680237.99	6255175.85	5447903.1	5401935.58	6089537.69	7677533.98	6248425.21	2920716.21	7272691.38	8914903.47	6469220.34	5777403.15	10615601.76	6126096.5	11011423.63	11594780.86	11820937.12
MW0159863	T3_positive	Hypoxanthine	Nucleotide and Its metabolites	C5H4N4O	137.0455	136.0385	0.9521	[M+H]+	1.09048000744849	1a	0.9498	12685444.49	16250736.47	6360233.07	3311926.95	3817893.56	14069119.41	3393123.0	2575762.37	16683268.44	1428619.13	28005808.45	22987370.88	10677355.97	14534684.63	16106209.98	14765481.28	6033508.83	42020461.01	29497695.22	3716904.95	12206228.92	22278788.31	20963610.35	25905192.5	18513377.39	22105058.23	11378218.29	24356241.82	8669481.72	14618187.89	10040641.42	6621323.96	9259879.18	11966662.92	7931047.46	14872315.96	15485964.86	15637551.05
MEDP1339	T3_positive	LPC(18:1/0:0)	LPC	C26H52NO7P	522.3523	521.356	7.2018	[M+]+	2.67620060266714	1a	0.8868	96936675.88	209838593.0	152749781.28	187960730.02	156988688.81	107746407.77	65270281.24	78150968.89	97986671.98	100732169.58	99942563.72	46205357.09	77259151.56	140179901.53	120481997.46	42258930.01	58965144.01	48775135.51	45042310.7	103424898.86	51252194.54	50419929.95	76022182.21	92370692.14	29589783.67	53493737.41	240330418.09	84690321.6	65591107.59	90335812.4	93758351.12	153019559.86	103793202.09	102535525.31	67526084.17	87024248.19	80806635.1	83664702.44
MEDL00860	T3_positive	D-Ornithine	Amino acids	C5H12N2O2	133.0968	132.0899	0.6832	[M+H]+	0.342067464984552	1a	0.8678	8431648.98	10321993.42	6033499.49	2572801.61	3340077.62	7774630.77	2712592.23	5683182.56	12083217.06	4315282.88	9202725.84	9730847.89	8606742.77	12604644.26	9329099.25	6068965.04	15936749.94	9073449.04	13450874.12	6777273.66	10054542.88	6282132.19	9184879.62	12773733.91	5931328.26	9936665.93	13731812.52	8525250.04	3844633.66	6082646.89	9530502.9	7417379.1	7055262.0	6987259.93	6280877.96	9664360.98	10230266.38	10153969.73
MEDP2105	T3_positive	3,6,9,12,15,18,21-Heptaoxatricosane-21,23-diol	Benzene and substituted derivatives	C16H34O9	388.2541	370.2203	3.1488	[M+NH4]+	3.9903616951164596	1a	0.8673	3450846.34	12933286.1	3261231.9	22114834.55	11177810.06	3120588.3	476353.2	1619100.99	4335184.46	4109717.18	10282942.29	15609190.54	13058489.18	39200493.73	36540501.35	12253570.87	46385836.56	16631479.6	37671799.74	28311905.89	25984483.13	6275199.8	11443720.28	10050812.49	9859366.95	11203270.92	29783972.35	11758739.87	5414847.01	31229599.13	34990492.42	27512229.75	26643320.47	39555458.5	26851751.37	22179234.5	22674347.56	22741674.44
MW0114733	T3_positive	L-Gulose	Sugars	C6H12O6	203.0519	180.0634	0.7726	[M+Na]+	1.9389428375404798	1a	0.8586	19218498.13	17202494.87	43056509.08	59648534.33	56738790.97	27454195.74	44635194.04	65511462.83	28811805.62	67525597.98	8829621.8	14877182.15	15891146.8	14213168.04	16369319.27	12940291.42	23420063.49	9676078.08	6808525.63	15100220.85	16495194.89	24921901.08	16365156.8	2190435.31	35861036.2	4409848.06	18099887.34	14192609.47	59424475.39	14364121.42	15958888.42	22464626.31	28171674.39	34630186.91	55424604.1	22514498.67	22424012.21	22447296.58
MW0108598	T3_positive	N6-Acetyl-L-lysine	Amino acid derivatives	C8H16N2O3	171.1123	188.1161	1.1718	[M+H-H2O]+	1.2929132349626102	1a	0.8223	2806779.03	3750748.94	2370446.23	3216231.97	2009990.26	3003924.24	2114358.21	1838109.28	2767912.26	2055647.98	1964646.41	1546711.76	3232887.13	2881923.7	1239016.8	1120285.5	1759356.43	1204629.35	1462917.25	1636732.28	4070845.61	1543269.83	1571344.47	1787454.38	853840.28	801714.5	2692226.96	1753755.42	2313969.02	1607506.86	1259111.06	2956047.92	2419616.15	1957392.43	1757857.41	2498916.61	2531456.93	2521580.19
MW0114220	T3_positive	Glucuronic Acid	Sugar acids	C6H10O7	159.0277	194.0427	0.7982	[M+H-2H2O]+	3.6490260325194903	1a	0.8221	39386757.07	44051940.94	18664260.23	5246497.43	8992348.13	36174810.8	10977510.16	12336568.01	40857045.36	3065300.68	46408322.27	55832845.12	32733822.54	38660685.06	40607843.43	34403817.23	17104449.05	106938916.7	65630299.75	31999400.39	31968935.32	52321967.23	54238630.97	53087250.46	39219677.15	56302556.91	31418228.64	62858311.44	21578202.22	35940963.65	26218087.6	18195757.52	24673683.7	33238914.8	27951160.52	38003900.47	37972498.38	38155911.92
MW0107688	T3_positive	L-Cysteinesulfinic acid	Amino acid derivatives	C3H7NO4S	222.0048	153.0096	0.9372	[M+Na+HCOOH]+	1.3249999999231898	1b	0.998	13666774.43	7779547.26	14949805.16	12128599.47	7485039.6	12059092.11	11196834.05	6018722.88	9510396.26	8316669.96	11605942.66	4956647.81	7554122.59	7917446.9	5338650.44	4964117.32	7025988.72	4839991.56	4211831.1	2942680.79	9966414.96	4465879.38	6306181.12	5101190.97	5278490.61	4972361.26	7461859.45	7418963.85	15558684.25	2606951.1	2912332.08	11795485.16	7291518.68	14746081.66	11855500.82	6676187.23	6834722.27	7261412.38
MW0114308	T3_positive	Mannose	Sugars	C6H12O6	219.0261	180.0634	0.7726	[M+K]+	1.22499999996251	1b	0.9204	5517501.55	4862422.54	7323586.36	6974715.14	8754049.89	9941472.82	5894251.75	11042727.27	11194616.55	7329576.68	3096611.15	6389512.12	4420555.5	4424040.37	5713262.53	4356065.47	5390403.59	2913147.65	3295413.7	5820422.85	5263645.91	6904944.53	5690737.52	569119.14	13409432.68	948270.78	5617294.39	4341684.13	10518101.79	4001471.44	3625052.51	4571928.26	5079052.66	8384462.44	9117693.27	6113698.25	6149331.68	6084973.82
MW0108676	T3_positive	Guanidinosuccinic acid	Organic acid and Its derivatives	C5H9N3O4	176.0657	175.0593	0.8107	[M+H]+	3.24876240746619	1b	0.8766	27702536.08	13489014.8	15589742.96	22916167.35	18533815.39	21229744.82	17930231.79	27138362.42	20959244.15	21303463.59	15601256.17	10132177.41	16104926.57	18454622.94	9093887.55	14103494.87	12092985.07	12030860.29	10969539.18	14190378.54	17032268.5	19822434.28	12176679.79	13819698.13	8059228.29	9054914.38	18399582.69	18059121.91	18359844.12	14438386.33	9840829.15	18557907.5	18413861.45	16119098.05	14118736.56	15423606.12	15546668.97	15554524.6
MW0123482	T3_positive	Glucurolactone	Carbohydrates and Its metabolites	C6H8O6	159.0276	176.0321	1.1844	[M+H-H2O]+	3.9061921700067597	1b	0.8463	33073468.01	36932844.39	16807215.28	10809503.9	9163482.21	35944366.96	10352813.27	7783168.28	48906672.35	3949975.38	52754167.53	47234674.83	54223307.47	44374895.61	33461720.05	30546625.3	16312310.46	74407065.46	54198396.79	27116998.01	37809284.23	49516574.27	47804124.44	53738281.93	27781061.42	48834658.21	29551358.95	54220240.16	19916941.7	34279372.25	24092734.0	19137809.68	22515418.32	30388066.77	18804852.3	36516076.81	37083000.92	36669735.58
MW0120692	T3_positive	4-Pyridoxic acid	Benzene and substituted derivatives	C8H9NO4	268.0245	183.0532	1.2482	[M+K+HCOOH]+	6.7749999999477994	1b	0.8276	369969.48	226372.06	160498.66	343881.47	192411.63	265965.72	229838.99	259295.88	262301.0	189615.71	468290.14	258356.66	506428.47	443410.44	248476.27	238262.15	266306.83	217097.53	336430.36	435785.91	131315.6	259455.89	155099.73	734688.71	262562.41	294062.49	476329.08	429910.49	225890.16	318754.52	280783.77	497389.75	274399.57	563371.23	402921.11	343636.86	343591.22	347469.83
MW0125928	T3_positive	1-Methyl-6-oxo-1,6-dihydropyridine-3-carboxamide	Amines	C7H8N2O2	153.0763	152.0586	1.4847	[M+H]+	1.13613754251674	1b	0.7992	10531704.38	8466340.13	8188316.36	9218086.1	6778448.46	8598168.92	5341651.16	10840331.48	9311707.62	4108317.72	7548187.15	2694382.63	10994571.38	2525101.19	2221709.39	3083684.73	2805351.68	2842122.18	7176747.64	15485539.4	9508141.45	6230794.45	1462193.24	5203690.12	3365444.22	722214.89	4414640.71	3492085.59	2509768.93	1722802.86	2427650.41	5965117.54	7891463.76	6871642.13	3341243.75	5107360.63	5282878.46	5170389.35
MEDL02028	T3_positive	Spermidine	Phenolamine	C7H19N3	146.1648	145.1579	1.2101	[M+H]+	1.26745489502866	1b	0.7956	135437.97	98240.63	446183.72	600612.21	206071.88	258253.61	109684.58	535377.56	401380.49	155724.51	41178.96	1102138.33	247736.47	3537264.44	381583.61	672169.8	1345075.65	628081.27	1206100.71	35884.88	564590.27	1932701.64	1044976.38	3338798.09	302770.98	198551.2	3260304.71	110180.26	155902.19	1320572.3	501843.76	1646303.05	217189.42	654869.56	688289.63	1168524.11	1156734.51	1203750.59
MW0193943	T3_positive	Epinephrine	Hormones and hormone related compounds	C9H13NO3	184.0939	183.0895	0.8992	[M+H]+	7.43696126249915	1b	0.7927	24773970.74	33762420.95	23832252.85	37853407.4	50060996.07	34692161.02	15999252.02	38581988.67	37390833.16	45332288.33	17260546.96	30693692.34	7671766.15	14269574.79	12116218.69	7703081.43	17376035.62	7236839.39	8763656.91	29571785.86	32381472.82	17539180.9	18367908.19	13816266.27	20002073.96	12052546.32	19711102.0	19075836.34	29778218.03	4548135.48	16001955.58	32261229.76	47738952.52	25715120.35	37281995.48	23235113.36	23221092.79	23335143.16
MW0016406	T3_positive	Carnosine	Amino acid derivatives	C9H14N4O3	226.1041	226.1066	0.8992	[M+]+	4.07338001508606	1b	0.7828	11275125.81	1995200.71	5683668.41	7307293.97	13129020.34	8209037.8	3137697.63	8916227.4	10384284.14	5870843.73	6462458.75	5691624.21	2273417.61	3876526.6	2238282.73	7132058.68	8466773.35	3974827.22	3557082.07	4919856.01	4549890.56	7113761.21	1615901.59	1498736.19	7932216.11	10098528.64	4414021.08	5464350.54	4380333.94	2740078.84	7147310.22	7542673.56	6587350.22	2223316.49	755649.68	6264548.32	6239997.96	6247979.98
MW0122222	T3_positive	Mercaptopurine	Nucleotide And Its metabolites	C5H4N4S	175.00099999999998	152.0157	1.1975	[M+Na]+	9.55647705005447	1b	0.7756	7516635.5	7871355.02	3317795.86	560757.79	627043.58	8877915.35	569178.23	1407318.97	13295992.92	628861.37	14279056.07	12419029.19	12235270.46	12076951.5	7637703.34	7985590.52	3891764.93	14815634.83	17474441.82	6193831.16	9607735.93	10623298.46	11959978.02	19468347.46	7809585.53	14363782.14	7843861.7	11728512.51	3408073.44	7151246.81	5601383.37	4034535.03	3843551.38	5969540.73	3298491.28	8587652.83	8677128.49	8718000.55
MW0012788	T3_positive	1-Deoxynojirimycin	Heterocyclic compounds	C6H13NO4	128.0702	163.0845	9.1638	[M+H-2H2O]+	0.499309082542254	1b	0.7634	2064515.47	988274.22	2102881.59	902918.33	1211590.23	876286.78	841638.94	1927324.72	937429.27	697350.71	950647.8	894398.32	886305.75	4424354.61	4861960.64	4411166.2	3928548.46	4601846.28	974087.96	4319947.63	4256945.47	4314873.09	3524365.63	4336696.62	3312801.83	3546639.1	4046360.65	598100.46	1941213.15	3360700.4	3423972.31	3593606.85	3659104.89	1284665.51	590422.78	1808539.22	1811919.2	2316767.97
MW0054114	T3_positive	Isopentenyl pyrophosphate	Phosphoric acids	C5H12O7P2	284.9717	246.0058	0.6832	[M+K]+	5.91985059998024	1b	0.7558	28884699.87	28595899.68	19860817.23	12901028.71	15643815.8	37289668.55	15331270.58	18558216.74	41868314.74	12542195.06	34349997.8	43385023.8	28042052.23	35652806.67	34086213.42	33291376.75	25526555.05	28604238.76	48162326.49	33958840.53	35210312.44	26918576.07	37638528.56	42029567.92	41692716.4	41541869.97	30669028.21	30561295.62	19952004.71	29217718.37	24011165.76	21933090.5	18892954.39	26405089.17	19033800.04	30413768.19	30734765.71	30718304.36
MADP0489	T3_positive	Heptethylene glycol	Alcohols	C14H30O8	344.226	326.1941	2.9903	[M+NH4]+	2.67734005504394	1b	0.7435	3616899.73	9761808.66	3190356.79	14056813.6	8142307.64	2964270.22	890864.7	2583354.12	3992195.46	4291623.09	9208466.81	14214380.19	12929877.59	18240770.23	22327021.79	11187399.56	21917034.19	16179744.94	25318897.83	18828425.54	17895413.77	6334883.04	11415650.26	10036129.8	9435086.34	11475205.57	19842382.44	11442682.93	7064639.86	21087318.85	20714102.25	24942662.56	17874124.51	24287014.68	17903507.09	19879019.22	19656565.72	20156916.48
MEDN0730	T3_positive	4-Ethylphenol	Phenolics	C8H10O	167.0478	122.0732	8.8803	[M-H+2Na]+	8.34999999995034	1b	0.7389	3407934.43	3152897.88	3732329.35	3370586.42	4008192.35	3127974.88	2598793.85	2956530.23	2789424.21	3375822.22	2912289.45	2592665.04	2827799.84	2727701.76	2339600.05	2536052.23	2972488.29	3364062.85	3736529.14	2471631.41	3209916.07	2755052.17	2486273.22	2463264.49	2775589.46	2779875.79	2932561.3	2745427.41	2867592.96	2782509.48	2510299.55	2937442.35	2833230.27	2843514.3	3770274.75	2924294.83	2962770.81	3005064.84
MW0002264	T3_positive	2,4-Dihydroxy-3,6-dimethylbenzoic acid	Benzene and substituted derivatives	C9H10O4	165.0503	182.0579	8.8814	[M+H-H2O]+	10.559021335012599	1b	0.7368	22592662.85	22462231.51	25139548.61	21100888.55	26532276.91	22055654.53	23726084.65	21073185.92	19803335.13	24538073.74	20486073.36	17793149.37	19665422.47	25516755.21	17897727.81	17782018.19	20157447.2	23861462.89	20617554.93	17695400.88	20893723.03	25667958.75	18737003.26	17959782.07	19440797.92	19854066.25	21680941.63	18774688.56	21578406.01	20328235.33	20219218.51	20721419.94	20094880.43	20765428.57	25318438.59	22292466.31	22910775.37	22837807.69
MW0109254	T3_positive	Phosphoenolpyruvate	Phosphoric acids	C3H5O6P	150.9763	167.9824	0.8107	[M+H-H2O]+	6.648925780012861	1b	0.7097	34237201.04	48687046.95	19431864.69	8109836.48	10687102.76	39436766.72	13190346.77	6925895.74	38499348.96	6196480.47	60033984.66	72159037.55	49015006.74	52077356.86	55394171.82	37100787.8	42698076.92	45668560.04	80068856.4	78688104.61	45804786.25	37243982.64	59548115.64	91699874.98	55698340.87	86667237.72	41427616.25	42738613.92	19120886.02	41378920.18	52603236.2	31039151.65	24208471.22	37574534.19	24730118.11	43554834.68	43805410.46	43980364.59
MEDP2100	T3_positive	(1H-Indol-4-yl)methanamine	Indole and Its derivatives	C9H10N2	146.0806	146.0844	9.3524	[M+H]+	7.71291870997004	1b	0.6936	622297.42	1101414.06	590015.8	670946.83	568324.84	407778.6	466721.0	288028.67	399234.8	669916.93	394181.83	536366.79	395121.29	245450.38	420039.98	419758.13	410586.12	384684.98	1187339.78	310972.94	321900.59	406477.76	337004.22	420433.33	223883.11	219042.88	269063.7	378423.06	259050.04	228440.73	297714.05	284090.61	297881.98	292257.14	304261.71	628888.16	660575.09	543615.01
MW0012857	T3_positive	1-Methyluric acid	Amino acid derivatives	C6H6N4O3	183.0615	182.044	1.9039	[M+H]+	24.1100724475274	1b	0.6847	2649873.45	2534587.26	1887509.81	2127535.74	2292537.95	1865911.08	5869791.62	2100607.87	3527239.68	2789491.44	2622539.42	2108981.67	1968311.65	1537600.25	1317268.56	1787913.69	1902683.52	1732361.08	508640.94	2229834.66	3666857.43	1528321.49	904140.35	734948.06	1679692.63	859018.15	2046783.22	1029434.91	1337745.52	1327326.42	1884079.64	1398617.53	1932351.83	3661232.23	621604.01	1579665.86	1513940.42	1503280.25
MW0107929	T3_positive	DL-Ornithine	Amino acids	C5H12N2O2	217.0496	132.0899	9.0311	[M+K+HCOOH]+	22.275000000036002	1b	0.6809	2759716.49	2919796.76	3206597.37	4287127.31	4219636.2	3858977.58	2467288.68	2875299.61	3871080.76	2460115.56	2730830.54	2182731.92	2495496.51	1936658.1	2041177.55	2071258.45	2510993.47	2255989.45	1766014.86	1254459.97	4191394.2	2321966.95	3920333.59	1600680.65	1843045.22	2713333.14	1556237.2	3260249.27	3886801.51	1858921.42	574483.36	1992577.83	3144373.83	2086299.05	776468.19	2253111.55	2134899.19	2079931.65
MW0105426	T3_positive	N-Acetylthreonine	Amino acid derivatives	C6H11NO4	200.0231	161.0688	1.2879	[M+K]+	23.631352199942103	1b	0.6722	918559.72	16961965.34	14402405.67	7971497.99	23354462.63	10213872.87	14999673.12	12858096.27	9950398.62	13415145.56	23407501.86	24911712.89	21416605.48	9295075.33	22263428.67	19288651.58	25809200.32	20781512.91	10192961.48	30687634.23	25015892.27	17424856.28	19842917.44	16693964.56	24322117.97	16588475.23	24133154.52	16193956.26	19032914.08	24416394.73	21528903.27	26229330.58	13479268.78	28529693.81	25125977.85	14344087.67	17390304.16	16593993.8
MW0105739	T3_positive	Arg-Met	Small Peptide	C11H23N5O3S	305.1569	305.1522	0.8357	[M+]+	11.634242027440699	1b	0.6599	431364.88	713663.89	437123.46	1056072.24	1094297.06	147497.01	203806.58	230058.22	120086.13	525338.47	754791.27	1396019.07	1584638.56	1089071.74	1373740.85	920767.07	1178144.75	1340323.7	1216380.31	1217193.01	1003494.15	557297.34	1118903.75	773808.96	1010978.21	1040737.05	1138577.69	930926.64	741757.11	1117207.0	1369517.22	1432837.62	1211915.75	1576278.49	1432652.46	1967886.06	1901573.48	1950605.53
MW0014806	T3_positive	5-Methoxyindoleacetate	Indole and Its derivatives	C11H11NO3	188.0683	205.0739	2.0345	[M+H-H2O]+	1.3183234900537901	1b	0.6553	2381256.26	1641271.49	2545840.85	1805501.58	1745161.93	2309864.11	1668919.8	2038356.36	5234824.46	1867390.24	1836615.58	3709698.42	6243218.83	20746335.38	3079524.18	1546299.7	3708789.69	1652482.35	3051540.88	3957847.41	2772839.88	4670800.84	10671617.89	6299746.33	2567003.22	2262470.53	2712821.5	2818908.72	2829564.72	4432816.41	3507843.64	4115386.94	4054812.45	4166645.97	3556722.02	4208330.93	4337481.21	4339959.9
MEDN0054	T3_positive	N-Acetylcysteine	Amino acid derivatives	C5H9NO3S	146.0264	163.0303	1.1844	[M+H-H2O]+	0.7427978525242909	1b	0.6318	4869167.37	6424588.86	5717788.81	3158638.04	2938853.47	5763030.44	6618061.43	5222957.29	6762025.2	11583461.89	4992868.48	2116557.75	1160664.66	3506283.18	3102438.35	7284889.76	3956693.86	4303388.97	3524530.13	1655040.96	5206320.72	1997323.41	1062280.17	1323727.32	4203558.21	4225789.58	5253177.91	6120052.42	7916070.78	2660317.49	1879944.27	2721175.04	6832555.33	4226629.9	5133071.82	4598750.66	4615392.63	4639740.73
MW0193993	T3_positive	Iodotyrosine	Amino acid derivatives	C9H10INO3	325.0124	306.9705	0.7982	[M+NH4]+	19.4181772174318	1b	0.621	950292.46	633710.5	1425233.02	499866.63	1116685.98	186432.19	1428564.79	798193.25	876646.19	981591.68	2110596.44	3508344.2	2031736.9	2227331.61	3151640.39	2126497.04	2083175.16	2852469.1	2552577.89	2783598.61	1151693.11	1461303.51	2131394.98	2219909.88	571151.23	2180809.21	965705.8	690829.3	431129.93	3020518.06	2136388.72	2479390.26	2968989.05	895387.93	1327814.43	2307750.12	2365054.5	2322702.9
MW0005220	T3_positive	N'-Hydroxy-4-methylbenzenecarboximidamide	Benzene and substituted derivatives	C8H10N2O	168.1228	150.0793	1.6944	[M+NH4]+	23.2684890350043	1b	0.6103	55539.13	16064.47	20878.41	28072.45	48587.74	20628.58	19385.89	31648.48	39666.13	55325.43	52017.93	55588.72	61111.34	45558.63	45218.58	53249.15	70363.92	62583.14	42323.27	35313.71	43423.75	54873.41	41329.42	59267.9	56726.94	111493.06	54829.38	46380.61	50348.04	42397.84	59348.89	25001.55	47797.68	60475.46	35805.7	360089.91	634899.28	620617.4
MW0119641	T3_positive	3-Indoleacrylic acid	Organic acid and Its derivatives	C11H9NO2	210.0498	187.0633	2.0206	[M+Na]+	7.742805487467309	1b	0.5224	3280150.82	3600279.18	4838050.8	4203807.58	3566992.77	3417750.78	2481499.92	3141989.93	4384509.35	2967057.85	3969555.34	5143714.88	7809241.98	6104262.17	3190148.75	3526343.94	5603096.62	3716824.83	5077044.75	3460483.34	4762254.36	6002145.95	5080950.52	5949169.57	2843197.35	3676201.49	4640648.63	5056878.76	5312246.11	6122154.62	5898592.19	4861470.0	6323279.75	3984630.8	5230586.89	5274995.76	5242925.72	5247283.95
MEDP1809	T3_positive	Triacetin	Esters	C9H14O6	219.0826	218.079	0.7285	[M+H]+	8.00158691497188	1b	0.5195	472052.6	610855.55	1220096.96	2746899.83	1759760.62	1470633.25	1385859.65	816120.86	980925.53	3128498.26	185905.25	76241.99	528022.03	250203.96	477666.87	421966.52	468250.06	603793.56	531209.08	291372.12	606945.7	378963.26	462394.23	441993.23	415178.46	525991.95	761372.48	956415.69	449179.44	642735.82	637007.49	615161.24	644461.81	1458938.64	1964538.36	333249.55	560263.8	517721.71
Hmfn000531	T3_positive	Ascorbic acid	CoEnzyme and vitamins	C6H8O6	176.0222	176.0321	9.5124	[M+]+	22.5371289925391	1b	0.5159	2380730.75	2596316.15	5640773.19	2258149.27	1823210.57	3080329.78	2221946.54	3989106.48	2178164.12	1597941.1	3110555.34	3679049.42	5147007.47	2641131.55	3586122.65	9284951.43	5322941.7	3722897.16	2471475.98	19432807.38	4657358.84	4797494.77	2867206.51	13566096.78	3291886.66	2161222.17	7861017.27	9681517.55	2202420.44	2959443.96	21265884.0	2758147.03	2931186.47	10647016.24	2695819.3	6543674.49	5146545.08	7199553.22
MW0056887	T3_positive	1-Palmitoyl-2-oleoyl-sn-glycero-3-phosphocholine	PC	C42H82NO8P	760.5765	759.5778	8.5685	[M+H]+	6.34419505154987	2	0.9574	447558.33	675889.93	662231.11	539111.62	141729.18	315466.6	112750.63	411554.06	264254.83	557216.08	792190.41	363970.71	586524.36	737257.85	183703.19	1603677.15	528221.45	561907.14	754850.44	544780.61	854138.42	623933.31	591180.9	443894.42	1048915.81	741213.28	1351149.09	515539.67	601554.84	853253.46	532905.3	796872.72	776753.09	571592.85	1361040.13	1793127.86	2578514.14	2471596.74
MW0001720	T3_positive	2-(((2-Ethylhexyl)oxy)carbonyl)benzoic acid	Benzene and substituted derivatives	C16H22O4	279.1586	278.1518	1.2228	[M+H]+	0.989269992430764	2	0.9354	5751257.76	5068340.76	2759380.51	2531551.85	7051426.34	3304788.53	5694776.57	3381498.16	3824305.38	4865096.03	33410113.78	4961787.63	7978381.85	4889294.92	5147246.5	9035012.47	5546612.48	5832261.04	6480446.4	9785779.4	57148225.71	7760480.7	7914749.17	9375250.21	12126956.09	7945621.71	8339231.96	5250375.95	5859471.16	5999938.86	51468887.15	6741857.78	34849551.58	5312062.58	51992066.8	13840591.72	13540342.69	19411334.07
MW0111235	T3_positive	Octadecylamine	Amines	C18H39N	270.315	269.3083	6.9668	[M+H]+	2.55059413490244	2	0.9296	472401.45	279012.41	101648.64	348409.1	780448.68	511909.82	31522.79	408397.71	325668.23	234666.1	7117.8	6310.22	8787.68	162869.92	6649.62	10814.26	13909.24	7265.48	12142.86	100502.99	6310.03	13266.08	8362.63	9942.22	6708.68	6483.96	261212.14	7006.04	6309.94	11328.54	6757.16	8744.32	6309.94	93337.46	242086.47	19802.67	15824.64	15824.64
MW0057055	T3_positive	1,2-Dilinoleoyl-SN-glycero-3-phosphocholine	PC	C44H80NO8P	782.5699	781.5622	7.7082	[M+H]+	9.90633583784485	2	0.9219	11961399.55	18851158.1	3179316.53	4238840.71	5640284.65	4936160.44	15599779.22	2538648.47	2097386.85	4490502.35	1478118.94	1270559.74	386051.26	2560270.15	1225711.66	4108116.44	8408862.65	1590864.79	783646.96	861764.34	5833000.55	1421201.29	5086907.19	1658479.66	927379.42	945865.22	2125380.94	785348.16	2480185.48	2545189.95	710404.82	752466.61	657688.41	5879700.4	3595020.15	3535197.37	2920935.25	3387379.55
MEDP1665	T3_positive	Carnitine C3:0	CAR	C10H19NO4	218.1386	217.1314	1.3431	[M+H]+	1.6027936675300198	2	0.9148	11519553.58	15807620.49	3927785.86	6553213.73	8002436.03	7970955.15	1793752.96	4930619.56	8225566.15	6445131.37	2829734.32	6236115.48	2844037.32	4642151.3	1902569.89	1325247.17	2723764.23	2420718.41	2319195.83	6316922.69	4548992.39	2925411.05	3080502.36	3873316.96	1890390.37	4074048.01	6556045.98	3878184.05	5869810.49	460102.24	2467437.15	5062548.58	9228521.08	2665010.04	2674494.12	3364858.53	3677725.96	3364239.75
MW0124785	T3_positive	Mepiprazole	Heterocyclic compounds	C16H21ClN4	305.157	304.1455	2.7933	[M+H]+	8.187169792535089	2	0.9131	969066.23	1881937.13	801133.78	2200436.39	1615448.35	679661.54	137375.95	442406.27	1002553.06	1079661.65	2484756.9	3811253.12	3338663.13	2934389.21	4191957.38	3450350.09	3131434.21	4147722.24	4100334.8	2605964.04	3131942.92	1645700.84	2918199.45	2253251.54	2516722.36	2829701.6	2916609.7	2768234.96	1225268.73	4261749.63	4238350.79	2753675.77	3225628.03	5046435.71	2938630.54	4706888.52	4755955.31	4910372.23
MW0117197	T3_positive	1-Methyl-2-pyrrolidinone	Ketones	C5H9NO	100.0759	99.0684	0.9372	[M+H]+	0.210311669981422	2	0.9123	1083957.18	1668126.53	2246432.9	1427340.1	1370068.28	1475148.99	1731036.9	488348.24	2085688.32	1759600.06	1434852.13	1839088.64	1056906.29	1056748.18	920372.27	990618.86	1469297.03	1170054.05	1468508.45	1135024.76	861613.98	958505.54	872146.66	981352.76	633943.64	452410.27	434474.05	151116.85	520348.73	307154.39	125695.32	103068.44	109973.8	357089.43	2317938.72	975416.47	878259.44	932721.06
MEDL00830	T3_positive	Urobilin	Pigments	C33H42N4O6	591.2994	590.3104	4.5529	[M+H]+	3.54935491415095	2	0.9098	4305.2	4243.48	4305.2	4738.79	4774.66	4299.23	4305.2	4305.2	4305.18	4268.58	4289.01	4294.07	4304.54	67295.51	57884.63	4319.79	74195.49	4298.16	73038.2	53523.67	63667.49	2944.48	4287.49	4272.52	4270.91	4304.9	40145.31	4166.44	4281.53	39991.62	44356.73	37041.95	46567.6	49996.26	39305.89	16306.43	17219.75	15695.91
MW0107086	T3_positive	N-(N-Glycyl-3-phenyl-L-alanyl)-3-phenyl-L-alanine	Small Peptide	C20H23N3O4	352.164	369.1689	3.5717	[M+H-H2O]+	3.6383507099912995	2	0.9034	3022713.61	1933733.04	2243362.57	6027379.77	6200287.43	1457483.73	2290538.95	2470094.74	2083603.5	3826029.24	3409391.79	42493.49	8014198.69	6449507.63	633074.67	1757061.42	985231.51	2258522.01	237088.99	664027.29	328141.13	1396345.25	64015.55	193863.63	326508.2	204591.14	1179218.38	220050.02	588247.56	433726.58	540656.46	753212.42	2507188.01	1846191.5	194063.8	1819805.67	1848741.95	1851553.73
FDATN01519	T3_positive	D-phenylalanine	Amino acids	C9H11NO2	166.0702	165.079	2.0123	[M+H]+	0.129452474908476	2	0.8891	7678983.06	4859152.11	7167037.61	4451823.85	4559108.65	5620524.8	6379474.11	5783703.88	8525706.35	4402166.63	7109546.69	8311082.74	16884904.66	10726322.44	7083867.79	4704287.15	11202384.11	6329549.86	8969326.86	8973258.62	7900959.23	11246364.41	9974621.83	10705060.07	6263960.37	8105001.72	8554493.28	10070005.16	9312600.97	11649111.57	6054107.75	7900779.53	7930436.33	8460985.45	9799796.21	8190046.74	7971207.7	7822951.21
MW0052943	T3_positive	Fulvestrant	Benzene and substituted derivatives	C32H47F5O3S	629.3103	606.3166	3.7363	[M+Na]+	10.0525463996425	2	0.8825	154012.56	7389410.65	315870.22	8810493.58	5847342.51	197621.39	7504558.92	106157.95	225730.9	561573.69	1432553.66	2577037.08	1608930.12	12016360.03	12748114.16	1841042.76	12715979.89	2151126.3	14799209.56	11893295.43	11180258.51	993749.96	1436204.05	1685207.06	1207938.53	1456018.51	12170215.66	1529911.95	688676.52	12603933.3	11700522.98	11204061.91	10562448.56	13355945.14	9833830.35	6844181.43	6912756.26	6879092.82
MEDN1476	T3_positive	Allantoic acid	Organic acid and Its derivatives	C4H8N4O4	177.0609	176.0546	0.6832	[M+H]+	2.969113402429	2	0.8823	4050132.63	5298485.44	3293350.61	1756339.15	1771726.16	3670519.33	1832289.16	3062843.09	4208551.66	1956675.49	4811820.1	6064822.56	5054910.15	5794994.33	3774285.18	3082327.87	4527990.39	4578971.27	6294997.25	3931610.67	4231651.27	3117083.32	4364100.57	6482371.87	3158340.83	5818233.47	6980830.98	4368969.63	2549120.7	3383282.82	6679771.24	3736430.79	4400195.09	4037162.75	2913091.05	4660838.94	4782487.44	4649030.14
MW0106559	T3_positive	D-Pyroglutamic acid	Amino acids	C5H7NO3	147.0759	129.0426	1.1206	[M+NH4]+	1.4548295050076399	2	0.8703	6517017.47	7002085.86	11610533.54	10743934.41	10471346.65	8593503.58	7207229.56	4743431.38	8216025.25	12191281.41	5422460.42	6578238.02	6255584.58	6200545.99	3180835.0	10299375.61	5547237.63	8978488.24	6494181.1	6267771.97	5749685.22	3051229.22	4314020.51	3945639.51	5162448.96	4860516.92	6389487.59	6138870.11	8118692.76	6284350.34	3968196.43	11804732.59	10408140.23	7133838.69	3343836.38	6679677.16	6930238.26	6914657.79
MW0005487	T3_positive	Tamsulosin	Benzene and substituted derivatives	C20H28N2O5S	409.1818	408.1719	3.1488	[M+H]+	7.250374337438	2	0.857	377584.29	1583124.65	251249.82	2303137.31	1109916.57	310265.79	71302.02	86167.77	537074.73	335990.94	1253130.34	1783878.81	1663578.05	4531945.79	5288553.08	1777167.61	4955112.83	1852733.6	4648200.52	3152841.75	4412010.95	968795.79	1851661.42	1695090.62	1245692.56	1515605.8	3563620.86	1235513.09	502915.11	3380429.31	3426624.22	3272997.49	2844205.2	4265376.3	2990757.71	2409758.94	2485291.86	2484785.38
MW0108877	T3_positive	N-oleoylglycine	Amino acid derivatives	C20H37NO3	340.28	339.2773	5.477	[M+H]+	8.32901578988299	2	0.8456	16457813.93	15109974.1	13809304.81	16656292.91	16940941.88	15882531.84	15713633.15	15140583.22	16424001.32	16276607.42	13881581.63	12238462.51	9865475.66	15567585.03	15302581.88	11017959.86	16169687.13	10339936.21	16681947.24	17617298.11	17159734.23	12155402.75	10530096.06	14389763.29	10780904.51	9532538.06	15046905.56	11391301.18	13217533.45	14348581.69	13325139.17	15153751.45	16757767.71	16709707.29	15255450.17	16168415.46	15980077.69	16187065.47
MW0111010	T3_positive	Dipyridamole	Heterocyclic compounds	C24H40N8O4	505.3344	504.3173	6.0207	[M+H]+	15.7550006248631	2	0.8207	2376.32	3714.79	2337.59	277.26	3121.69	9522.57	9138.63	5240.68	3059.91	3249.08	1202590.99	1592996.39	1547344.18	1177.11	2311.19	1328216.05	1796.96	1601817.82	2860.4	1936.4	1621.25	1134650.78	1521944.4	1433420.83	1462822.8	1548105.86	2971.25	1703213.39	892580.37	2257.22	2295.62	684.68	1644.51	2281.74	1684.86	692819.86	690745.66	692327.17
MW0105588	T3_positive	Allopurinol	Nucleotide and Its metabolites	C5H4N4O	159.0276	136.0385	1.4186	[M+Na]+	1.66328564496609	2	0.8001	1288081.23	1341494.34	484991.97	109795.46	179556.05	954230.79	279037.97	311913.74	1414867.42	66497.7	1615160.23	1977832.9	1532951.93	1377189.97	1531989.81	1057671.9	403189.97	3106157.77	2321108.19	1424966.03	1161224.66	1821754.96	1852080.03	2036497.14	951032.27	1974720.27	1050542.5	1814262.99	686124.32	1071057.15	732170.9	179464.89	684641.29	861128.77	777527.42	1198643.18	1214291.34	1209731.14
MW0148373	T3_positive	D-glyceraldehyde	Aldehydes	C3H6O3	175.00099999999998	90.0317	0.7982	[M+K+HCOOH]+	1.70000000004222	3	0.9905	10121457.45	12621112.23	1053240.43	4253593.36	5040276.89	10517690.92	4048964.12	483532.82	13513426.26	3155553.58	14912613.09	20090689.27	9017541.48	11830368.0	12651928.57	9735838.87	3143782.13	26434214.8	31371943.9	11043429.21	8223558.54	12852212.34	18249166.59	22716918.26	12584313.78	20653271.7	8846729.39	16433039.46	1344977.79	9049461.91	5175353.31	3092019.44	3644906.94	6838356.07	4190463.81	9833666.84	9847100.28	9877377.85
MW0168516	T3_positive	2-Hydroxypyridine	Heterocyclic compounds	C5H5NO	113.0709	95.0371	9.8329	[M+NH4]+	0.275000000016234	3	0.953	414321.06	446183.64	333453.41	470217.14	407406.15	118825.98	276677.62	394342.9	255690.64	451648.37	505668.83	392942.69	556047.85	352366.53	388962.62	348267.69	479059.76	370308.31	371036.55	429068.0	482289.89	1799378.82	439803.98	1161228.09	482514.38	451546.69	484536.21	476233.09	361678.97	416451.68	447096.97	542477.29	455827.09	489725.08	1020610.95	504088.81	487256.99	476863.97
MW0106759	T3_positive	gamma-Glutamyl phosphate	Organic acid and Its derivatives	C5H10NO7P	455.0475	227.0195	0.8357	[2M+H]+	2.6810459807432903	3	0.9258	11705.86	605.99	605.99	605.99	605.99	605.99	605.99	605.99	605.99	605.99	28590.42	3029.95	5954.37	20708.88	605.99	61801.68	51586.07	44652.69	3452.38	605.99	605.99	15685.26	605.99	605.99	21924.73	90705.52	605.99	12019.83	605.99	94663.92	605.99	605.99	605.99	605.99	605.99	19031.9	18859.71	18523.98
MW0150710	T3_positive	HC-Toxin	Heterocyclic compounds	C21H32N4O6	437.2352	436.2322	3.2944	[M+H]+	12.52431635919	3	0.8937	454753.76	2739510.09	409497.74	6559379.55	2548013.14	378248.01	27633.58	101169.49	607256.69	590173.06	1558259.57	2324072.09	2618203.97	5611178.86	7169240.2	1621030.96	7263723.85	2468965.37	6601407.7	5867223.05	5897183.63	993651.92	2302190.92	1880139.16	1529057.65	2125487.04	5638656.21	1721614.28	826568.38	6554106.34	7379941.73	5894887.73	7971178.84	7778362.18	5913126.3	4073293.87	4099235.31	4116864.72
MW0147812	T3_positive	trans-Coumaryl acetate	Benzene and substituted derivatives	C11H12O3	268.9978	192.0786	6.2953	[M-H+2K]+	0.149999999905504	3	0.8912	340471.07	299706.93	339702.99	332581.1	389749.78	376741.39	211723.35	294745.44	354674.27	290140.51	155044.84	157037.31	224676.99	371798.09	287540.82	263265.57	195796.9	233627.46	166398.34	191944.2	102700.98	79591.6	151385.2	217988.93	187147.01	250161.98	49389.49	50833.76	21131.73	77808.01	28963.03	55883.21	218290.29	120569.45	87946.9	206693.11	232193.46	231357.93
MW0126214	T3_positive	Pralidoximum	Heterocyclic compounds	C7H9N2O+	137.0673	137.0715	1.1844	[M+H]+	8.55268458494152	3	0.8899	278226846.52	291316297.12	320274346.46	292646063.79	290647358.43	293863155.81	316401237.37	288195904.57	298485829.63	290970365.55	317763137.04	297886481.49	297990774.26	319701447.66	294866508.42	293755782.95	302223712.74	304724766.75	306375811.75	275140916.79	315690760.2	298203521.99	309100040.57	385284194.77	311939631.4	302452963.74	313348613.03	307103956.09	326498815.51	313880110.98	401296455.71	322149490.94	317583110.18	321183852.37	325229018.8	302207653.83	302275075.16	300021908.94
MW0152160	T3_positive	(R)-3-Amino-3-phenylpropanoic acid	Esters	C9H11NO2	166.0854	165.079	2.0345	[M+H]+	2.19999999998777	3	0.8877	456096533.33	511048214.56	566450038.62	505856704.5	446533119.14	560170884.22	447394281.83	495212533.11	521957015.08	313820336.51	543374187.43	808070802.9	1089843406.48	746010920.62	725067858.92	438485331.48	728089560.6	471812766.96	638351673.83	675844910.6	648759903.81	906787699.85	775062922.74	1106280163.26	701473249.18	544590147.0	602872001.84	650089085.19	737094797.25	944525566.38	719826436.93	884876319.2	823924550.82	802650944.97	891608448.04	718190596.42	730606856.7	729288604.52
MW0108286	T3_positive	Methyl sulfate	Others	CH4O4S	180.9784	111.98299999999999	8.8745	[M+Na+HCOOH]+	1.69999999997117	3	0.87	13372388.12	12653729.74	14278771.07	13099299.69	12687667.01	15941808.79	9667542.37	15465797.18	11158181.28	9777025.64	10235780.24	9430065.83	10717236.26	10359036.39	12870094.83	9797594.12	10194144.74	10454924.18	10549730.52	10121943.08	11458788.12	9426504.74	10202747.6	9787522.43	10443517.27	10386604.09	11605904.15	13984962.24	12773264.99	10457572.04	10713423.28	11555262.45	10706776.21	14553669.13	13936243.0	11247941.13	11280669.55	11229146.25
MW0114212	T3_positive	alpha-D-Galactose 1-phosphate	Organic acid and Its derivatives	C6H13O9P	329.0189	260.0297	0.8232	[M+Na+HCOOH]+	13.7750000000381	3	0.8612	17012476.93	30964080.77	19067355.43	2146659.14	9995185.52	18717157.54	13596005.29	2943770.95	15526725.97	6195872.73	37093895.29	30381385.01	34627581.28	26401234.37	30457375.01	17104100.91	34911000.87	28170619.13	26754511.21	38967157.01	27349391.86	23970110.16	32411304.43	39068346.67	26933319.73	36363022.57	23441320.04	29314326.6	17540024.27	23653447.49	49512850.61	28876717.45	28707644.98	30283561.76	27327730.98	28646208.87	28729586.53	28864481.4
MEDP1211	T3_positive	N-Acetylpyrrolidine	Heterocyclic compounds	C6H11NO	114.0911	113.0841	9.2311	[M+H]+	0.271114367507153	3	0.8433	466859.2	625031.69	2936052.89	813939.23	3014210.86	853016.34	3681853.1	5704022.05	690795.58	4679006.32	4466301.14	599972.39	4638242.39	3119371.14	3381732.76	5349467.18	3083738.27	2727761.54	7098898.73	7044377.45	7990492.6	2210468.81	4751486.3	7502679.64	800407.74	1643436.85	3252713.56	4025984.61	3662954.96	7887580.28	3064049.47	3951363.6	2544613.44	4905456.74	4005532.67	4003641.13	2324919.86	4190349.53
MW0125912	T3_positive	N-phenyl-4-(quinolin-2-ylmethyl)piperazine-1-carboxamide	Amines	C21H22N4O	347.18300000000005	346.1794	4.6403	[M+H]+	11.9981148998249	3	0.8265	44018.3	6854.28	20741.28	8837.23	12002.87	29604.42	25680.12	73743.04	36315.09	27753.15	898182.62	1165594.22	1026736.14	21428.35	14827.43	807500.54	4362.58	1135675.75	15639.29	16528.05	10517.69	612947.88	982935.53	1003546.81	971926.04	1135133.43	43813.78	993673.69	477846.64	11891.85	51805.73	45332.16	49037.57	12361.97	66507.71	298261.88	295587.23	296860.9
MW0012920	T3_positive	1-Octadecyl Lysophosphatidic Acid	PA	C21H45O6P	447.2916	424.2954	5.587999999999999	[M+Na]+	13.256493782853001	3	0.8244	5564.29	11333.45	5304.15	5499.7	8391.95	6076.14	225.79	18121.08	8264.61	7101.73	1497969.5	1950895.84	1887193.12	6622.48	8508.04	1622184.24	7055.51	2127621.89	7591.62	6047.4	4994.31	1386838.44	1856541.74	1872373.85	1734349.52	1959125.24	6542.4	1994917.39	1206746.92	7069.86	6208.19	5079.78	5529.96	6799.43	5536.11	928825.34	931362.6	926678.8
MW0009853	T3_positive	Telmisartan	Benzene and substituted derivatives	C33H30N4O2	497.2363	514.2369	3.4265	[M+H-H2O]+	1.13180308813551	3	0.7929	297670.89	2542660.47	317636.88	3840357.28	2669620.67	270819.41	9341.19	76297.39	499887.04	373016.41	1029791.65	1587147.86	1800257.73	5410821.31	6102156.74	1177833.88	5958073.86	1648600.31	7205179.7	5547648.35	5058273.27	616829.45	1163009.62	1085398.88	971178.48	1119872.78	5249223.42	535956.27	597197.04	5415407.68	5443641.92	4930097.09	4776377.75	5995322.53	4710328.85	3516551.93	3521318.87	3437421.36
MW0000138	T3_positive	Arecoline	Piperidine alkaloids	C8H13NO2	173.1284	155.0946	2.2044	[M+NH4]+	1.38541699499228	3	0.7924	5080756.45	4977288.24	3135311.03	4707155.17	3045670.16	3959804.35	2599049.19	5281741.38	7523687.86	4058564.48	3673564.27	2368283.54	4267617.06	4065391.77	2070561.15	4371808.85	2633212.66	2552835.27	3210412.93	3161700.01	5025392.14	4935685.79	2765857.78	2813891.5	2968948.43	1507374.82	3306847.03	3696227.91	4168597.22	2425528.58	1539805.85	3327305.93	4101509.12	3258654.43	2534824.82	4351594.59	4346219.98	4367779.35
MW0102823	T3_positive	Tomatidine	Steroid alkaloids	C27H45NO2	416.3547	415.345	6.5935	[M+H]+	7.392758174768679	3	0.7887	573386.27	428354.15	568919.41	787560.6	919012.85	648959.96	623383.8	526257.08	449203.32	404744.49	644638.61	587701.26	539547.28	632988.19	527792.99	44474.32	497640.43	78418.25	338412.76	559389.22	304765.89	631483.63	514341.46	674768.22	529827.3	419822.41	198804.19	358231.83	330864.09	196599.32	137712.32	152307.85	272308.92	321556.15	812338.06	566031.7	563659.41	548598.38
MW0007578	T3_positive	Melamine	Heterocyclic compounds	C3H6N6	149.0596	126.0654	2.0345	[M+Na]+	11.819650574977901	3	0.7874	3198173.55	2671790.62	4094442.17	3270927.21	3003550.6	3832480.42	2414574.32	3012095.53	3094594.96	1739170.06	2106593.23	5194765.6	6802745.78	3870249.63	4414406.63	2854910.88	4605046.63	3250784.39	5012864.94	4224731.48	4424409.0	5423619.53	5200365.89	6839594.99	4328222.26	4654614.03	4505210.22	3725724.67	3240082.25	6267102.0	4792988.81	5786654.73	4993433.1	5284449.71	4914970.72	4601750.78	4685502.53	4701558.96
MEDN0657	T3_positive	D-Xylulose 5-phosphate	Phosphate sugars	C5H11O8P	314.981	230.0192	0.8608	[M+K+HCOOH]+	16.949999999979998	3	0.7866	4134253.24	5699235.8	4333459.38	2193446.71	2356460.61	8346285.64	3390244.24	1216061.07	8234566.0	1912218.05	7643176.98	10892153.03	8679818.89	7831124.57	6990733.56	5345162.06	4761532.48	5275573.85	8223299.98	9020551.16	10666955.13	4914687.97	8526431.38	11792224.81	7399994.5	6765009.65	6573087.84	5135639.66	4303595.13	4361927.42	4802463.91	5271335.63	4684792.88	5341535.71	4209772.51	5876443.07	5892228.69	5901487.89
MW0016421	T3_positive	Cauloside C	Organic acid and Its derivatives	C41H66O13	789.4448	766.4503	4.0441	[M+Na]+	3.2894694428639104	3	0.7843	165273.53	2927514.77	174418.6	3769382.83	3330079.67	162301.99	62430.48	15527.28	145729.05	308470.91	175215.02	1184860.88	1278410.53	4919815.16	5574166.26	884071.05	5202981.19	547413.23	5978618.6	4485054.3	4285680.45	170760.41	312777.71	449278.72	594777.93	235344.7	4714932.54	355155.65	125492.34	4792406.7	5039710.97	4674426.64	4560523.17	5314318.59	3950547.51	2876469.25	2895998.27	2912440.54
FDATN01466	T3_positive	L-Histidine hydrochloride hydrate	Medicine	C6H12ClN3O3	155.0785	209.0567	0.6706	[M+]+	24.185791014943398	3	0.782	2400184.63	3288997.18	2189731.1	706405.69	1155886.11	2088010.01	1132073.14	1864046.88	2026655.44	1429112.97	3384281.32	3381188.08	3375407.49	3831844.45	2567380.95	2549012.51	3046059.05	3321549.29	4322824.39	3467703.97	2636022.12	2139436.37	2751932.15	4383981.76	2078409.16	3582516.7	5128371.5	3255766.68	1581984.28	2216729.83	3490844.8	2479183.67	2945133.96	2776954.27	2060652.39	2730369.05	2784689.07	2767343.25
MW0103855	T3_positive	(2R,4R)-2-phenyl-1,3-thiazolidine-4-carboxylic acid	Organic acid and Its derivatives	C10H11NO2S	210.0498	209.051	0.8608	[M+H]+	22.1456707599543	3	0.7727	2805059.51	2915104.21	8123050.38	3012147.5	2716500.14	3450874.22	2149982.37	3635576.35	5454989.1	3398518.87	5259024.17	3680642.15	5860582.16	4737769.45	3768713.26	4621158.75	4411017.66	4469927.33	3868651.59	4248667.5	3837008.3	5794624.11	6563304.47	6598282.09	6041503.19	3507205.09	3738610.74	3873041.34	4197372.94	8386856.08	8002352.41	5780173.43	9775496.96	5325490.02	9207791.99	6934475.04	6879298.3	6933083.21
MW0015996	T3_positive	Aucubin	Steroid	C15H22O9	369.111	346.1264	2.0345	[M+Na]+	11.726960457423301	3	0.7696	2424513.62	2607175.63	3757156.04	2623367.97	2184149.13	3040434.72	1950915.66	2357521.3	3115543.69	1657168.8	3111179.53	5172281.2	6967458.24	4912154.47	4057802.0	2282192.45	5518023.47	2382376.3	5165057.45	4261633.03	3451085.58	6655389.4	4950224.89	8417070.98	4232164.52	3724044.25	4207050.42	4194714.04	4425564.57	6002225.3	5727819.25	5685728.37	5002860.9	4943478.87	5781938.35	4535917.88	4593928.43	4555248.47
MEDL01936	T3_positive	2',4'-Dihydroxy-6'-methoxyacetophenone	Phenolic acids	C9H10O4	183.0614	182.0579	5.146	[M+H]+	10.6610090849557	3	0.7695	5623006.49	3583411.12	10109957.27	4760089.2	2945743.9	4601490.87	3857292.37	6226651.4	8622318.76	3480675.54	2685456.46	10703302.26	998203.06	1341282.93	4625536.4	1954955.97	1375215.4	3193289.17	7378446.58	2314672.1	4157338.97	4232988.61	2809750.78	2116449.96	2592578.11	4061999.59	1044732.52	3359108.86	2998562.25	3945577.28	5749215.77	2766954.26	3391860.12	3663253.68	2190872.13	2729559.15	2523536.11	2593943.84
MW0016248	T3_positive	Busulfan	Sulfonic acids	C6H14O6S2	264.0533	246.0232	2.0206	[M+NH4]+	9.3706592750209	3	0.7628	13724918.95	15678056.66	20229191.21	15940618.38	14155385.56	16776320.43	14356342.69	15212148.95	17568122.07	8608701.46	15410377.77	21366355.19	28968459.27	20785581.13	19616147.72	12896128.36	22461284.57	15088810.48	13561952.77	17656332.77	11580844.92	24771819.04	22670291.84	27829243.14	19893517.6	20099141.99	19595896.33	17527839.2	21161918.37	25630485.69	23783935.43	25337697.08	20658400.81	19191830.03	23784748.16	19276761.35	19611328.26	19640102.03
MW0053605	T3_positive	ginsenoside F5	Steroidal saponins	C41H70O13	753.4752	770.4816	7.1494	[M+H-H2O]+	7.93993497882018	3	0.7491	2.46	2.46	2.46	2.46	2.46	2.46	2.46	2.46	2.46	2.46	7712.24	8508.23	8721.34	2.46	12.32	5554.57	2.46	6985.29	2.46	2.46	2.46	6657.34	8168.51	7894.42	9229.95	11356.89	2.46	10000.81	7043.58	2.46	2.46	2.46	2.46	2.46	2.46	5543.08	5296.71	5524.84
FDATP00888	T3_positive	Cetrimonium bromide	Amines	C19H42BrN	284.3298	363.2501	6.7868	[M+]+	2.00709959756296	3	0.7479	2209267.72	961837.1	974179.82	2095676.51	894922.45	1290513.65	3747183.55	1281133.25	2269357.76	1027022.77	1065404.17	685320.16	434231.35	1232648.25	2266776.93	861734.1	249810.6	217191.45	624876.95	1380232.44	810677.42	983912.77	669053.25	553931.49	628902.25	785343.13	1641214.34	1206980.28	946181.6	1119273.27	1079335.52	797230.03	1081702.27	1291239.37	1447762.47	635411.12	615121.71	612468.21
MW0140449	T3_positive	(2S,3S)-trans-2,3-Dihydro-3-hydroxyanthranilic acid	Organic acid and Its derivatives	C7H9NO3	222.0048	155.0582	8.8745	[M-2H+3Na]+	16.8500000000904	3	0.7469	41084444.6	42300471.34	49623688.61	41230524.88	39437306.71	50718023.38	33972645.49	47873198.99	37812162.86	35207276.2	36166796.45	32592565.69	35193815.94	44331737.88	41733998.05	33059098.39	43486901.98	33909748.52	35025451.16	33562826.23	37497282.97	32728047.53	30924659.32	33170873.1	35256773.14	36256197.57	37934569.39	43749031.19	40276705.78	35441371.26	37071874.04	36369401.01	36195022.56	47847297.88	34458312.42	36120861.47	35995110.85	35867209.27
FDATN01502	T3_positive	Adenine sulfate	Medicine	C10H12N10O4S	174.0134	368.0764	0.7982	[M+K]+	10.9858398424478	3	0.7451	7371132.97	9601580.18	6203848.34	1087525.17	3275567.82	6108818.99	3540737.62	4356940.6	3094910.81	1341586.97	12207933.08	17893618.85	13015214.04	15977681.13	9304219.19	11067482.91	11377507.39	12608708.99	16683716.06	8785583.7	8386797.62	10803007.77	13976102.91	17639383.72	7163092.2	15919667.86	15686129.39	13505598.75	3638051.52	15090453.56	10426148.15	12767147.92	7603356.57	3938910.16	4430633.84	7380352.69	7372813.97	7508650.23
MW0006503	T3_positive	Cardiogenol C	Benzene and substituted derivatives	C13H16N4O2	261.1295	260.1273	0.8232	[M+H]+	10.1770019524849	3	0.7387	1181390.5	1632947.37	1231246.28	1910875.96	1610700.78	618079.09	898749.56	1239625.2	1528581.18	1453120.77	2052506.09	2440967.96	2914459.35	1967756.29	2985638.79	1881179.43	2208245.57	2367307.86	2380694.31	2364161.37	1551166.77	1597603.1	2351208.69	1688424.24	2265880.03	1765491.71	2051176.11	2123279.27	1868389.33	2054276.2	2333484.12	2241783.2	2457830.19	2653870.88	2406434.03	3487389.96	3756879.99	3558336.19
MW0123331	T3_positive	Cimetidine	Heterocyclic compounds	C10H16N6S	217.1046	252.1157	2.2834	[M+H-2H2O]+	5.42607865504863	3	0.7354	792650.63	1606972.16	787781.18	1933807.72	954202.61	998498.47	529738.93	861199.92	1237114.51	1011076.38	1226986.73	1438742.93	1977224.52	1900587.12	1907100.73	993906.65	1915609.81	1522216.21	3549725.38	2174366.15	2263203.57	820617.08	1114338.42	1069770.14	1366286.27	1340159.54	2029395.26	1186271.79	855390.57	1554493.96	1686543.55	1463604.76	1284030.26	2250603.09	2338576.89	6253456.37	5540715.73	6247087.44
MW0111276	T3_positive	Rimantadine	Amines	C12H21N	180.1723	179.1674	2.3032	[M+H]+	6.87522516741979	3	0.73	708925.59	754884.86	1326209.72	1475271.88	1062175.31	895819.87	1002024.47	1020315.27	1000321.52	1391509.82	781307.38	737924.77	952254.88	785817.79	642574.14	666151.73	603194.01	684909.77	536379.77	745946.9	1225559.03	1029110.68	721369.25	563700.98	781788.32	414998.82	634610.57	729551.12	1486587.83	781960.79	534867.53	941567.26	944152.96	782103.27	902776.12	1251432.68	1243174.87	1243213.74
MW0122981	T3_positive	Austidiol	Alcohols	C12H12O5	259.0629	236.0685	0.6706	[M+Na]+	15.9348730474562	3	0.7233	1164653.23	1724596.81	1009588.27	458466.78	342562.28	568363.49	379480.63	719104.4	1204085.94	344545.64	988677.62	1653566.34	1667847.05	1655190.59	1376647.7	1106856.34	1519854.18	846213.17	1890575.47	1106613.79	1304854.62	1015047.29	1321325.65	2317816.43	963580.26	1635277.23	2306105.87	1398008.76	298325.85	611272.6	1798037.08	1277344.86	1293202.82	552404.82	1088481.59	1317482.73	1307032.65	1314856.3
MW0113997	T3_positive	1,6-di-O-phosphono-beta-D-fructofuranose	Organic acid and Its derivatives	C6H14O12P2	304.974	339.9961	0.7982	[M+H-2H2O]+	19.233032227674602	3	0.723	1350169.39	2670297.24	1724668.44	453663.33	688884.8	1509958.19	864707.85	208962.66	1124698.01	474674.77	2547291.14	2543475.87	3092024.38	1550798.34	2678989.5	1241033.48	2825662.38	1593668.29	2035028.7	3020741.19	1488308.14	676457.73	2711212.04	2991160.88	705495.95	3000697.1	2298413.31	2290288.32	1287509.32	1785030.94	4412461.12	2308933.63	2078905.19	2711541.44	2291063.55	1999152.09	1896648.85	2007769.77
MW0118069	T3_positive	2,8-Quinolinediol	Heterocyclic compounds	C9H7NO2	162.05	161.0477	0.9372	[M+H]+	13.4460449224605	3	0.7184	24096043.07	12308457.82	14290452.59	19958669.21	16471477.85	14278148.16	15832992.91	25227419.78	20164212.53	13650207.35	15352743.71	11290199.37	14931213.88	15569000.76	7059356.64	11652851.56	11200295.38	9715334.65	7912739.03	16284465.72	15863590.03	14428692.85	9290569.28	11063976.13	7609972.52	7463440.52	18917904.16	12847022.62	16003281.46	9985072.9	11039732.68	17308310.27	12668987.59	12293194.93	15552234.06	15641078.48	15233270.31	15494886.29
MW0114361	T3_positive	D-Ribulose 1,5-bisphosphate	Organic acid and Its derivatives	C5H12O11P2	274.9644	309.9855	0.8107	[M+H-2H2O]+	20.2100585924825	3	0.7177	15462522.65	20245054.41	15781265.78	11639931.7	12223089.88	13908348.64	14258761.95	6961606.45	11975950.77	9014556.01	18621354.8	19234720.11	28657364.7	15105882.54	19551290.13	11407774.47	16505864.34	14363348.67	12378118.77	23104089.64	14552488.21	19584642.09	20685503.7	12810902.7	14021704.11	13425864.13	17159240.29	14886854.83	15837215.19	12892488.99	19702618.78	16662289.8	17700070.75	20661212.76	19177904.99	16367148.22	16137242.47	16322528.98
MW0125949	T3_positive	Octrizole	Heterocyclic compounds	C20H25N3O	323.2052	323.1998	4.6007	[M+]+	14.8954869298734	3	0.7037	30.05	234.0	30.05	30.05	30.15	30.05	31.91	172.49	30.03	30.05	14668.58	23479.55	18055.48	30.25	154.42	14986.31	30.21	23531.87	30.05	30.05	30.61	10290.26	19829.46	20774.49	17882.91	24532.16	31.48	21234.96	6688.05	30.07	30.06	30.05	30.05	30.15	30.05	4975.23	4733.56	4626.74
MW0055244	T3_positive	Nandrolone decanoate	Hormones and hormone related compounds	C28H44O3	428.3337	428.329	5.5159	[M+]+	11.856570601474099	3	0.6958	6738625.62	6541808.11	5486508.3	7383980.51	7964328.79	7069437.98	5787921.81	5952911.25	6547023.38	5761041.0	2798009.45	1381615.11	277848.54	5716402.87	6246547.92	1152404.62	6206414.94	872212.06	6185554.28	4970826.45	6270454.91	635147.22	631460.34	950715.52	1428919.12	961120.46	5656312.63	8193738.83	473650.52	5393783.58	5303307.36	6728706.7	6551561.83	6907051.05	7270288.03	2997722.21	2962569.35	2712482.42
MW0109730	T3_positive	S-Methyl 2-propene-1-sulfinothioate	Esters	C4H8OS2	136.006	136.0017	0.8107	[M+]+	11.4525117199804	3	0.6871	16695550.09	20943292.59	13709419.26	8166946.97	10003712.34	14180279.84	11143552.09	5449673.96	11829567.73	6572311.21	22173186.23	20670518.68	22596909.64	18359578.64	23217442.62	15690896.3	26279844.15	20822462.27	19368795.54	26154215.91	16402653.82	19370597.89	20864769.64	24853234.36	18346123.93	23125948.85	18944838.1	22987704.1	13817778.06	19284455.06	30753097.06	19641610.47	18926811.22	19578193.81	18681968.53	19831960.2	19945241.52	19899877.09
MW0111261	T3_positive	Pirimicarb	Heterocyclic compounds	C11H18N4O2	256.1744	238.143	2.5693	[M+NH4]+	5.931104682446179	3	0.6798	899546.29	1431421.91	784735.1	1587674.15	1174950.31	684271.99	252162.92	585946.26	1188221.15	817616.36	1824720.93	2377603.31	2207205.97	2028584.86	2496113.86	1931402.93	2528365.09	2673056.17	2923114.18	2061814.63	1988642.91	1268795.52	1975967.55	1799756.84	1690539.05	1967280.98	2068888.73	1855702.22	994977.09	2179693.38	2160930.35	1948446.57	1885657.31	2372531.96	1954558.9	4044619.6	4182129.22	4112816.03
MW0124128	T3_positive	Flucytosine	Heterocyclic compounds	C4H4FN3O	152.0215	129.0338	0.8992	[M+Na]+	3.7575927725441702	3	0.6633	2798606.21	2280673.84	3309734.56	3733239.9	2678897.71	5873328.96	2445059.76	2256630.38	7487244.05	3240839.02	3150513.54	3928585.55	7245119.49	3338819.71	5889767.41	3087482.26	3600308.99	2563986.19	8025733.2	9410520.79	5634621.68	3941908.67	3869572.5	6907742.67	8160017.73	3209366.61	7804309.27	5453975.98	4170867.82	2757645.67	6314908.44	4478939.75	3621241.55	5924633.21	4933585.04	4481345.16	4305690.09	4368313.46
MW0159322	T3_positive	Veratridine	Alkaloids	C36H51NO11	673.337	673.3462	3.8222	[M+]+	11.225829509798901	3	0.6581	493756.64	6567527.57	423894.13	7102309.27	5588186.39	395277.7	7793341.41	82583.09	580630.81	450389.66	1159344.94	2255571.35	1993096.27	10227674.39	10908977.38	1633767.79	10812895.37	1962214.17	13660031.86	10426005.62	9553115.8	917768.3	1298123.63	1350168.45	1355244.74	1346248.91	10577794.14	1597588.83	566904.72	10446550.93	10055496.61	8986466.52	8529877.6	11534068.12	8593567.75	6039397.15	6079478.37	6073920.06
MW0011404	T3_positive	Farnesylacetone	Ketones	C18H30O	262.2363	262.2297	4.9603	[M+]+	18.7018156950103	3	0.6535	12.48	12.49	12.5	12.5	62.45	12.49	12.49	12.49	12.49	12.49	12.49	12.49	12.49	67.9	147.72	150.5	261.98	105.95	210.39	229.9	128.86	234.16	218.84	262.52	176.22	147.16	12.49	166.15	12.49	12.66	12.49	12.5	12.55	12.49	12.49	9940.81	9820.24	9960.97
MW0015785	T3_positive	Androstenol	Alcohols	C19H30O	239.2107	274.2297	6.2282	[M+H-2H2O]+	11.4030719050362	3	0.6485	184654.69	223139.09	121139.54	150978.96	134608.93	219379.55	22220.93	195048.36	226091.44	172225.44	182208.64	282181.42	107119.98	270690.4	297810.38	251626.12	214244.76	294483.42	152627.44	125749.32	391194.79	574532.8	137891.93	186120.51	135037.68	281423.73	224421.57	143932.28	170428.29	263234.66	267369.67	277997.79	326279.93	369457.05	229090.15	348770.11	326874.23	349898.87
MW0142344	T3_positive	2-Fluoroaniline	Benzene and substituted derivatives	C6H6FN	111.0202	111.0484	8.8871	[M+]+	22.3035583499964	3	0.6399	10002402.2	8926476.95	9324018.39	8755512.42	9516911.87	7294610.78	7373429.61	7910343.62	8323477.83	7769480.82	8074846.03	8814398.86	9256252.4	10996705.66	8874559.07	8765693.22	9630834.62	9747036.12	9594509.53	8186979.35	8772150.64	10237165.16	9504121.33	10616944.78	9825649.47	8178275.03	9863830.27	10390843.44	11061138.87	9582259.07	9094458.96	8585598.52	10654599.23	9841572.11	11199814.63	11043210.04	10900533.36	10927201.86
MW0112907	T3_positive	3-O-Feruloylquinic acid	Organic acid and Its derivatives	C17H20O9	391.092	368.1107	2.0206	[M+Na]+	18.4565496924449	3	0.6149	645265.61	686925.23	1004635.28	582587.48	623406.77	882467.06	603882.49	752592.1	686543.18	509846.82	753836.74	724805.21	2051733.66	1000619.15	852476.81	518844.58	1508606.85	733151.83	1210701.54	1141232.43	794617.76	1429195.74	1464364.7	1901577.32	905001.7	1002228.26	869948.75	1006979.58	1270807.84	1209326.26	1130051.95	1623242.48	1525417.5	1113562.51	973204.17	1116577.48	1145660.36	1135669.2
MW0139585	T3_positive	Rifampicin	Heterocyclic compounds	C43H58N4O12	805.4139	822.4051	4.0334	[M+H-H2O]+	18.2988554790753	3	0.6113	242075.47	3159296.61	132133.78	2361133.73	2358226.69	117506.18	57736.37	48681.45	317455.89	267434.34	507587.69	1119150.33	986015.73	4142949.7	4191658.71	838271.3	4013348.75	1015208.91	5046060.1	3005528.26	3697375.46	281010.6	580014.2	409914.75	595085.03	329314.49	3333603.91	757468.9	208000.75	4341261.14	3802519.01	3288832.1	3525250.67	4295693.25	3443359.71	2361375.3	2423302.55	2376751.35
MW0124186	T3_positive	Furazolidone	Ketones	C8H7N3O5	225.03400000000002	225.0386	0.8992	[M+]+	10.386666144981401	3	0.6102	4371442.81	5351228.86	9969478.09	13131822.19	7765074.38	7690121.1	11004249.99	12163101.87	8136906.29	14037944.74	2954319.32	3353458.55	6116301.6	4092514.34	5733918.53	2916959.5	4181325.61	1912040.11	2276961.49	4305871.15	6729708.63	5050024.08	3858154.57	2622118.4	5422949.36	822454.27	4187288.64	915747.53	13067564.03	2732971.79	1757842.34	5867848.63	7639296.72	7172975.99	11261936.46	5120831.63	5193296.27	5253284.02
MW0145033	T3_positive	Sodium 4-aminosalicylate	Benzene and substituted derivatives	C7H6NNaO3	158.0119	175.0245	4.2707	[M+H-H2O]+	22.8170180700005	3	0.5792	4914036.99	4654737.0	6344189.35	4431198.03	18698865.56	11744303.31	12143662.29	4211302.81	19329770.6	5665014.19	5085541.41	3973010.77	5696481.51	5665876.4	2697333.23	4127134.46	4640226.98	4643245.25	4895010.98	2246358.83	3317995.55	5529959.34	1338634.38	2816691.4	7981733.27	935742.15	5457523.83	676425.29	687059.16	2918454.95	1811453.53	442523.74	4784471.08	4596755.68	4337226.41	6567890.0	5948253.01	7505691.58
MW0122469	T3_positive	7-Hydroxy-1H-indole-3-carboxylic acid	Organic acid and Its derivatives	C9H7NO3	200.0232	177.0426	5.1277	[M+Na]+	23.542259277462602	3	0.5755	727238.94	1728468.17	339790.33	283418.08	2962930.51	1157238.13	981713.17	2552744.83	272426.36	3776541.48	1957147.72	2388019.45	2025938.97	1939707.39	1716533.04	3524902.13	1681186.82	4684813.09	2562718.59	1803213.98	2154301.18	3279820.51	2258484.84	1823836.92	2876401.12	2528666.15	2713525.14	2404987.31	2937187.37	2007753.07	1745046.39	1740989.88	2878511.4	1747880.28	5141192.15	3450849.84	2946009.15	3123917.31
MW0126529	T3_positive	Secobarbital	Heterocyclic compounds	C12H18N2O3	239.149	238.1317	2.5693	[M+H]+	22.9808401325471	3	0.5737	2059905.15	3117204.78	1611395.87	3437038.62	2357043.39	1655935.51	386468.67	1161002.07	1835645.51	1997991.11	3458574.72	4761778.36	5779362.68	4138534.86	4994243.83	3723518.35	5063227.1	5479971.25	5721485.52	4708560.13	4107858.67	2609016.32	4080752.8	3636299.78	3553074.42	4380598.16	4357450.94	3906770.51	2085345.78	4229448.09	4340963.07	3975792.05	4035768.91	4985964.82	3819424.47	8513933.37	8059178.09	8178916.3
MW0142147	T3_positive	20,26-Dihydroxyecdysone	Hormones and hormone related compounds	C27H44O8	496.3035	496.3036	4.2969	[M+]+	2.03674630248393	3	0.5645	2079600.76	9994595.42	665463.93	4224413.02	7334746.21	2395697.95	169031.3	349001.25	3575786.05	3134172.41	9314610.36	13565119.04	11204394.86	7418358.15	9897479.85	11425577.59	8635148.07	14361948.65	9824294.05	6851011.18	5945586.73	6252807.04	10652374.09	9544999.25	9225540.26	10002804.76	8415471.75	12053849.46	4609446.37	7480537.88	8126553.13	7304009.27	6480477.36	8599743.24	5077345.6	3913934.27	3908870.73	3955586.11
MW0061027	T3_positive	Pentadecanoic acid	FFA	C15H30O2	260.2574	242.2246	5.1722	[M+NH4]+	2.3976639100453703	3	0.5479	99988.66	177911.61	102189.42	91587.27	542334.47	575557.63	712800.68	284992.13	448782.26	566490.82	201299.84	191057.5	501062.33	540735.42	538903.22	511047.95	533830.1	482240.83	626132.83	579121.72	632807.65	501066.75	547720.1	827652.33	475517.85	531425.77	605128.52	448242.76	589018.0	552564.85	532020.56	497581.4	1107905.77	577304.49	540996.09	432282.49	469452.45	514354.5
MW0009557	T3_positive	Propargite	Benzene and substituted derivatives	C19H26O4S	315.1337	350.1552	5.3719	[M+H-2H2O]+	21.952360074948302	3	0.5458	467467.54	513728.47	376549.63	626766.08	845884.95	656670.77	358531.64	1000970.72	1234160.74	689772.79	848205.24	2955017.02	907268.02	950410.71	894688.33	918348.43	2280677.45	2947001.6	930541.71	2639768.45	667273.38	1111587.69	806135.4	1047468.38	808747.46	914351.15	484348.79	927781.81	609604.45	737797.27	736763.42	1062388.58	825766.89	1610728.65	638697.57	1048841.76	1034441.49	1050463.52
MW0053844	T3_positive	Helianyl octanoate	Esters	C38H66O2	555.5263	554.5063	5.4406	[M+H]+	20.9979535129528	3	0.5351	2419215.07	2630137.23	2042164.69	2369107.59	1256045.87	2058544.42	2307754.86	1814183.94	1318693.94	2247007.36	2165390.63	1708737.47	1712483.19	1865070.7	866433.41	1241516.62	1490815.03	1569128.13	1398059.08	1477652.74	1529966.92	1598061.59	934888.89	2728215.22	1150390.37	1221276.11	1480589.22	1163773.78	1734309.15	1180857.38	1286974.62	1274649.64	2185035.23	1557114.49	1648342.87	2275761.95	2202405.92	2191133.54
MW0108779	T3_positive	N-Formyl-L-glutamic acid	Organic acid and Its derivatives	C6H9NO5	244.0478	175.0481	1.2506	[M+Na+HCOOH]+	12.600000000020401	3	0.5304	238684.85	18534.84	184422.71	29332.22	153980.81	16871.31	189911.77	174124.68	26767.8	223750.75	223383.86	643798.81	564497.76	51681.78	109230.34	1293156.29	550705.39	1286480.6	175374.85	111741.99	5069586.8	376364.71	671870.83	679617.71	818512.96	1008631.46	42940.67	149894.62	20181.63	1364401.65	48378.47	17061.11	188627.88	327824.08	160240.75	328796.6	330160.84	328327.28
MW0168900	T3_positive	Capecitabine	Nucleotide and Its metabolites	C15H22FN3O6	382.1426	359.1493	1.1592	[M+Na]+	9.94764138241067	3	0.5262	1733359.28	1310011.62	989222.61	94082.71	341113.63	1719115.25	684192.5	93913.84	1825395.5	152629.92	2271079.32	2117894.39	1288570.57	2048726.77	1617885.29	1330712.83	877281.09	2756104.09	2623496.58	106003.77	1609277.4	1656755.25	2071139.23	1521978.84	1248610.24	1596652.73	1570496.44	1884191.47	1078423.54	1167718.3	854981.91	955323.69	1254448.95	1169757.51	839141.81	1571156.52	1584564.94	1524739.33
FDATP00111	T3_positive	Naftopidil dihydrochloride	Medicine	C24H30Cl2N2O3	393.2092	464.1633	3.1488	[M+H]+	23.724818577477397	3	0.5155	764363.25	3018780.35	610072.13	5027594.02	2330292.86	297327.83	32456.75	324399.04	934346.21	846543.51	2237139.78	4488893.79	3567228.76	5845421.93	9623042.61	2388540.56	9106191.33	3367258.16	8051859.75	8488669.76	8039249.08	1813291.6	3293418.5	2878559.35	2497564.59	2281443.46	6865771.81	2292142.68	914521.04	6271335.03	6552521.27	6465843.45	5958958.26	11138649.08	7940699.51	4713884.94	4737487.71	4749161.59
MW0105253	T3_positive	4-Maleylacetoacetic acid	Organic acid and Its derivatives	C8H8O6	264.0534	200.0321	1.7209	[M+CH3CN+Na]+	13.7750000000381	3	0.5013	1444761.08	1375562.94	2347620.5	976751.0	3571693.16	2841348.57	1375700.97	5074284.1	5315952.55	1942708.31	2123223.97	7704543.02	1553454.02	2499729.87	1939875.08	4953733.19	1723233.85	4376083.87	1992779.04	2775088.41	5651040.52	4514760.29	2305827.01	10258956.46	5450269.7	2241948.57	3522635.26	2766561.09	6222275.13	7091894.95	1859750.0	7271333.44	3296747.26	7142321.43	2028099.72	4259529.44	3605372.07	4273651.78
MW0013684	T3_positive	Chaps	Esters	C32H58N2O7S	637.3874	614.3965	6.7161	[M+Na]+	6.61101029255182	1b	0.8892	2.87	2.88	2.86	2.87	2.87	2.88	2.87	2.93	2.89	2.86	21920.66	26850.83	25130.88	2.87	2.87	24642.5	2.87	28368.16	2.86	2.9	2.87	21466.93	28659.66	25495.01	28789.45	29113.88	2.9	26790.84	14795.4	14.33	2.9	2.87	2.87	2.91	2.87	13604.48	13609.59	13636.29
FDATN00900	T3_positive	D-Arabinose	Medicine	C5H10O5	217.0051	150.0528	0.8357	[M-2H+3Na]+	2.55000000002781	1b	0.8609	31135408.44	46424603.97	31775212.02	20462395.35	22359370.02	30890418.47	28155685.28	12275963.08	25724257.26	17370540.01	48846168.83	45761804.88	56609825.24	34718007.94	43816589.76	30009236.34	47032245.4	43291016.41	39379494.37	50192161.49	37345435.76	41392657.99	48236896.21	47335988.75	37810056.58	46428065.92	41734600.11	44193595.84	32465236.0	36110940.33	55978056.68	40310912.93	39146286.83	46590157.67	38910341.6	42931252.01	43586933.76	44100829.01
FDATP00845	T3_positive	Choline chloride	Medicine	C5H14ClNO	104.0878	139.0764	0.7726	[M+]+	0.00944642998490508	2	0.8182	607328.35	795234.3	238699.28	60864.14	141342.12	226898.3	218116.97	627394.79	193877.42	192247.83	903446.27	698740.44	2807549.3	159923.51	871597.71	824112.89	579239.59	822538.84	295143.69	629668.14	444051.6	722605.12	581823.11	1567599.26	319779.98	800968.94	701307.06	880580.17	302863.16	900838.26	984590.98	427369.17	303138.85	616509.17	377057.7	736506.24	742107.73	738845.56
MW0122176	T3_positive	(6aR,10aR)-1-methoxy-6,6,9-trimethyl-3-(2-methyloctan-2-yl)-6a,7,10,10a-tetrahydrobenzo[c]chromene	Benzene and substituted derivatives	C26H40O2	385.2981	384.3028	5.132999999999999	[M+H]+	0.63187541741172	3	0.7574	18385.87	31086.38	16099.42	16330.21	27712.07	15050.1	8942.01	51290.92	20274.37	16476.41	2038047.33	3178032.51	2828472.44	30450.89	28827.57	2392879.65	21445.82	3355255.2	25387.59	19466.35	16205.51	1766006.96	2964812.75	2774048.43	2662438.11	3189263.27	19007.7	3089878.09	1317327.27	22329.27	18936.32	14841.43	23377.48	23770.0	19654.0	1000113.42	994616.22	1002470.49
FDATN00689	T3_positive	Metaraminol bitartrate	Medicine	C13H19NO8	192.0947	317.1111	2.4530000000000003	[M+Na]+	11.3083325150143	3	0.5870000000000001	5781249.05	5878630.0	6546723.64	5200892.9	5520868.23	6148540.08	6164685.44	5580499.59	5784459.81	5838813.76	5669061.87	5867830.13	5607876.8	6184876.11	7041649.96	7478611.28	6504962.28	6322462.68	5835275.81	5632672.61	6168615.73	6235486.05	6190135.33	6091782.89	6186070.48	6010927.07	6956180.78	6233283.52	6031528.69	6524055.08	6229209.06	5961631.74	7221608.4	7479015.4	6881642.5	6809191.1	6989605.6	6812957.63
MW0159735	T3_positive	Triton X-100	Benzene and substituted derivatives	C16H26O2	362.3253	250.1933	5.5062	[M+]+	17.2893187874479	3	0.5316	85097811.57	84835999.11	72742341.28	87543577.12	87861022.56	78193131.76	82128243.12	76611217.12	77164303.95	85545761.64	73267812.98	67445921.3	57878242.3	75492778.51	75460696.9	53989114.58	76125509.23	58569973.89	82405473.44	82004725.79	93325010.63	60728239.66	56024873.81	75087565.8	54613978.26	50026992.03	77489177.28	58399224.35	70697185.24	77863324.55	74360982.76	78298664.0	87067781.73	83750464.13	88790670.12	80579685.31	79355478.9	79874612.18
MW0110621	T3_positive	Hexadecylamine	Amines	C16H35N	242.2831	241.27700000000002	6.6199	[M+H]+	2.08699501996534	1a	0.9475	5374049.62	2745917.44	1034705.09	5801439.6	6677493.85	3296521.54	1416696.33	3341100.63	4625762.31	3627422.05	1933052.33	2641180.47	1978204.32	5428526.23	1543895.15	900084.82	1652694.02	3468342.25	1971058.68	3642849.19	3099534.49	941948.08	1646206.65	3221707.13	1420738.22	282192.08	5265535.15	1396777.98	4507722.53	1752028.09	1068462.4	1628919.54	2142802.62	1972505.63	2895686.38	1393506.68	1411040.2	1279455.15
MW0057016	T3_positive	1-Oleoyl-2-palmitoyl-sn-glycero-3-phosphocholine	PC	C42H82NO8P	760.576	759.5778	8.8745	[M+H]+	6.21579017757269	2	0.9696	25958295.68	20299563.79	18047676.51	13913684.12	15369374.27	19014311.14	21342420.59	28520429.0	22836640.63	26503833.75	25790617.25	22490640.94	29584581.4	24121532.65	21471892.66	31707763.84	33712572.09	35432751.69	26409542.87	22766616.78	29605298.0	21160439.19	39441844.58	17923716.94	29863010.72	22592085.84	19918560.98	28906660.6	19097672.58	20069990.76	18289220.25	23109715.33	19331679.09	28643208.38	21847885.44	30708828.93	32275227.33	32643311.84
MW0013006	T3_positive	1-Stearoyl-2-myristoyl-sn-glycero-3-phosphocholine	PC	C40H80NO8P	734.563	733.5622	8.8745	[M+H]+	3.2391368377421097	2	0.9494	2164275.49	1816457.28	1694117.11	1696202.42	1589495.18	1698411.84	1729392.81	3028640.38	2197405.11	3155173.86	2572568.87	2237882.5	2761979.72	2212772.15	1242890.93	2247303.46	3017647.74	3208228.84	2655153.53	2646529.04	3114843.81	1977675.96	4674501.88	2478008.46	2274442.53	2082368.85	1892636.4	3467206.84	2321579.59	2420785.48	1694796.32	3467694.86	2053715.59	3521394.46	2260685.15	2133602.52	2293420.07	2198172.97
MEDP1398	T3_positive	Carnitine C16:1	CAR	C23H43NO4	398.3237	397.3192	6.5149	[M+]+	1.9884201975628502	2	0.937	3680321.2	3438553.7	4815972.87	8202370.76	6367574.23	5735514.6	2562806.19	2973926.77	6010933.77	1737222.33	7145871.93	10807381.72	4516286.4	8287403.04	7152676.66	16113943.98	4909214.85	8813363.2	6658235.04	6541507.0	4879347.68	6410316.82	3172067.09	3686575.19	6778000.18	17351212.84	6963349.91	7352324.31	2688127.58	9559602.33	7598776.67	10224945.58	9014423.11	5134908.24	3430677.68	6427137.15	6475600.99	6550434.73
MW0145517	T3_positive	Arg-Thr-Ile	Small Peptide	C16H32N6O5	389.2502	388.2434	5.132999999999999	[M+H]+	3.85268254504467	2	0.9315	52921.53	84954.46	43397.88	48786.89	74994.02	42271.48	23172.51	132094.62	49475.58	45087.43	2909127.81	3913713.26	3879397.01	79608.82	72102.25	3102284.86	58214.42	3937520.7	59666.13	53907.93	48409.34	2564976.34	3691600.92	3442591.28	3411199.85	4016472.35	48760.49	3758590.01	2236723.03	53991.51	48728.18	44267.29	55701.5	64330.59	46445.06	1818403.83	1778661.66	1804157.01
MW0145502	T3_positive	Arg-Ser-Ser	Small Peptide	C12H24N6O6	349.1817	348.1757	2.9903	[M+H]+	2.7288341499342996	2	0.9241	921756.24	2674345.3	997560.99	4486918.7	2355883.71	728569.64	35321.16	575779.27	1063176.43	1146676.66	2783218.28	4504020.94	6116345.22	5465628.42	6010353.39	3160080.13	5927113.28	4934703.75	7639727.03	5578561.4	4997345.65	1790039.36	3346146.52	2734812.8	2929985.26	3306742.31	5409020.95	3352008.87	1375340.06	5737982.91	6311704.26	5288478.41	5045200.7	6790388.62	4655931.65	5515091.7	5494991.61	5581157.67
MW0146032	T3_positive	Asp-Arg-Tyr	Small Peptide	C19H28N6O7	453.2097	452.2019	3.2944	[M+H]+	2.34973397743496	2	0.9232	239343.59	1573382.31	263807.41	3801288.78	1415493.4	275988.74	8661.39	107627.65	409470.96	398311.71	1062136.69	1614568.08	1406743.88	3934612.68	4176725.18	1132927.24	4360825.9	1585385.11	6915190.51	3595282.66	4032966.44	613943.26	1433380.18	1117378.6	996065.93	1567334.08	3691686.74	1549808.16	455781.92	4085175.44	4254525.81	3620528.2	4815531.5	4927945.35	3472533.9	2488150.64	2509503.05	2488904.52
MW0150836	T3_positive	His-Arg-Lys-Glu	Small Peptide	C23H40N10O7	569.3147	568.3081	3.6377	[M+H]+	6.3864500314487005	2	0.9086	437898.97	8251552.74	458788.69	12193471.95	7831861.84	523127.98	81217.94	128603.22	796388.74	785936.0	1819127.62	3081073.13	2610896.22	14285752.22	15858884.34	2290039.97	15393220.31	3061256.21	17357558.13	10779398.83	13251924.08	1102046.78	2412812.65	1756738.82	1707123.73	2027096.5	15148098.96	2048531.24	851560.56	14853497.36	15079330.58	13827205.53	14103055.14	16810677.07	13261291.3	8560178.97	8572801.68	8462790.5
MEDP1521	T3_positive	Carnitine C14:2 Isomer 1	CAR	C21H37NO4	368.31300000000005	367.2723	6.0443	[M+H]+	2.7524309723503397	2	0.8983	4676350.04	4246042.63	3966629.88	5140110.63	8151860.77	4822779.82	2981543.5	4938096.96	4713991.29	4990966.47	1297783.05	1001091.4	390921.46	5032461.98	4062559.8	1875364.58	4044566.81	1691563.32	4367014.12	4981674.37	4544237.89	2190559.52	1887066.78	1932601.23	1295234.14	1105465.59	4543223.13	893682.63	1801216.72	4568844.75	4117489.31	4463496.01	3983189.54	3914467.25	4524291.43	1019321.51	1455524.1	1632703.98
MW0006770	T3_positive	Diaveridine	Benzene and substituted derivatives	C13H16N4O2	261.1296	260.1273	2.5693	[M+H]+	11.705179127403701	2	0.8961	1077197.83	1872000.83	853650.64	3180178.98	1259062.0	650742.99	351926.49	608285.28	878351.62	1001211.37	2392979.7	2832504.13	3389513.82	2701771.03	3170025.69	2711253.47	3011578.91	4889828.53	3604033.52	4313839.78	2899578.91	1917511.96	2599782.74	2248915.32	2066610.66	2540570.83	2668971.68	2311746.63	1307562.42	3366579.9	2954300.01	3132912.48	2333859.29	3475598.06	2620436.19	5317619.87	5768413.11	5732345.8
MEDP1416	T3_positive	Carnitine C11:0	CAR	C18H35NO4	330.2624	329.2566	5.3851	[M+]+	1.42752755252218	2	0.8523	212925.03	233701.23	710316.44	2123186.81	423273.36	814855.27	558103.64	193577.43	157089.1	376485.69	82801.55	385568.16	941001.16	4545665.22	482157.71	783287.87	384858.3	220362.96	1064154.02	3895373.33	800617.33	317683.06	1525294.19	1623140.31	409750.13	573181.75	1026490.17	1910255.79	410463.81	662588.48	1098119.91	1407763.23	1140805.92	2042591.9	1272103.45	1027444.78	1059023.69	1040101.39
MW0015158	T3_positive	7alpha,12alpha,26-Trihydroxycholest-4-en-3-one	Ketones	C27H44O4	496.3394	432.324	8.9125	[M+CH3CN+Na]+	0.7253096145281249	3	0.9362	1066764.23	1934014.79	1277263.68	965101.16	1136412.96	694472.7	1463346.72	1618986.21	2242319.85	2050672.69	2231611.03	1479366.73	3773011.44	9011417.91	3020178.96	3250945.49	3719507.53	4173871.83	1062745.74	2949704.95	2410267.01	2449565.03	1956620.93	6364527.54	869176.14	1458904.64	2875171.58	2131774.8	3340399.05	2870897.47	2563604.69	4467957.54	2862307.65	2114315.45	1746757.82	1955930.91	1814161.64	2014883.94
MW0142804	T3_positive	3-Amino-2,3-dideoxy-scyllo-inosose	Amines	C6H11NO4	162.0755	161.0688	9.0772	[M+H]+	1.52499999998668	3	0.9094	40048.23	130949.16	229820.53	142555.08	299597.89	143548.29	127285.2	85798.96	225176.67	66748.52	43651.53	36544.35	199720.33	12476.84	33550.13	38137.38	43845.01	29766.85	5966.46	15056.89	11208.35	5402.01	5534.33	15765.52	7347.39	5895.96	14761.99	5543.45	14251.86	14244.65	5683.05	16006.9	14022.88	14763.81	11033.26	32063.71	29150.99	21204.37
MW0013005	T3_positive	1-Stearoyl-2-linoleoyl-sn-glycerol	DG	C39H72O5	603.5351000000002	620.538	8.9125	[M+H-H2O]+	1.8620281618459698	3	0.8689	293445.2	327722.23	314970.42	58610.09	49433.17	127463.26	161910.07	152334.96	291880.45	370891.3	348423.39	194962.76	382138.45	678098.36	314341.31	280312.76	214895.52	531981.46	707835.57	436184.8	645058.43	765229.37	539499.67	884392.16	797610.55	897166.43	935567.67	1514593.94	982302.38	1011141.8	828049.57	776937.63	1013082.36	734786.4	776289.82	849148.54	634784.56	875015.11
MW0104699	T3_positive	Spermidic acid	Organic acid and Its derivatives	C7H13NO4	140.06799999999998	175.0845	0.9118	[M+H-2H2O]+	7.2075995850440195	3	0.8561	55435484.05	39878125.34	78407569.32	73227883.88	85278516.78	59741757.47	91850868.5	77202591.03	44581361.55	76827333.28	28021759.24	47742890.12	23831902.84	45845588.44	58928161.24	50509153.03	41177062.77	106104538.03	30659892.81	52634506.96	52803045.33	55653873.29	49070866.53	84033247.99	36699322.16	47449053.83	34975431.42	41260992.35	74341367.73	47738412.29	26473019.86	36120942.76	56517710.16	51274582.76	59582256.86	52933308.38	52154835.33	52870072.28
MW0109609	T3_positive	Ser-Cys-Arg	Small Peptide	C12H24N6O5S1	365.1571	364.1529	2.9903	[M+H]+	10.0813818349366	3	0.836	418349.9	1252248.23	229096.05	1498162.15	972050.07	353534.72	10250.07	136415.76	494662.19	444570.82	1312113.07	2021087.56	2017688.45	2438917.24	2711372.21	1462984.05	2561953.42	2693657.16	3273142.45	2383105.47	2208117.38	791741.76	1530065.29	1388780.69	1175317.78	1675933.81	2297582.92	1574724.65	559886.61	2390644.61	2509989.31	2550965.24	2043913.31	2780108.35	1921058.59	2403741.47	2440371.67	2459173.05
MW0162988	T3_positive	O-acetylhomoserine	Esters	C6H11NO4	162.0756	161.0688	0.9634	[M+H]+	1.2749999999783799	3	0.8127	328960.13	447763.59	486598.63	417039.26	411433.31	414877.17	380388.73	232226.04	476725.02	1237710.37	371934.8	242037.62	287600.03	226208.17	113067.08	204812.24	169042.65	169764.12	141747.18	56531.45	378334.55	201696.81	138710.12	200820.84	206002.01	336285.51	424506.29	228604.62	313901.73	301439.7	199817.07	295865.97	282113.74	234932.01	220193.05	325817.46	329897.57	327243.41
MW0005349	T3_positive	5-(10-Nonadecenyl)-1,3-benzenediol	Phenolics	C25H42O2	375.3291	374.3185	6.3735	[M+H]+	6.21015121751611	3	0.7649	11044581.67	15988562.95	8314488.91	16743664.71	9903243.85	11720741.42	14686772.64	11462142.4	11781063.52	10264630.18	3818151.31	5064061.92	3022003.93	8552683.48	20888293.02	3120086.74	8783697.03	2852535.12	9118191.8	15386031.29	10177900.09	4309876.09	2204168.25	4660143.01	3535751.54	4889707.38	21000286.97	1820172.57	5557613.38	21012592.47	10044900.52	10922302.48	9594249.17	9491309.56	8541914.59	4122217.51	4088310.79	4367207.26
MEDP1401	T3_positive	Carnitine C14-OH	CAR	C21H41NO5	388.3037	387.2985	5.8066	[M+]+	6.44013299250901	3	0.7635	890489.86	239926.89	407658.74	1142817.97	911398.41	1014269.53	446099.55	885586.24	607735.49	317723.49	579174.74	1100515.12	713233.6	1092590.09	966602.52	2169244.72	1527445.01	1579104.59	929195.89	919239.54	1190024.5	953214.49	792061.87	970421.35	754709.18	1831875.97	487042.89	1253275.55	459207.19	874940.35	1085074.5	1259269.0	1369988.32	849888.73	612540.12	874100.6	891522.11	917712.47
MEDP1166	T3_positive	PC(16:0/2:0)	PC	C26H52NO8P	520.3392	537.3431	6.9278	[M+H-H2O]+	3.1933945463648303	3	0.7572	428886379.13	685001341.56	537533263.91	709666328.79	780269918.79	565932886.47	328149027.67	562861722.72	510029011.37	1132660962.05	602266642.89	92463576.78	148015451.01	589807145.91	328659874.31	245560899.09	260597352.36	212810497.21	251545177.97	294255930.43	349723935.55	81859547.23	182998844.96	209603292.2	109009547.93	130903322.6	605852981.05	184774045.24	259362304.45	246995587.55	285081714.25	402248894.31	669438609.78	436828891.91	346686836.65	309099721.43	294723291.73	303345778.55
MW0150915	T3_positive	His-Glu-Gln-Lys	Small Peptide	C22H36N8O8	541.2609	540.2656	3.5324	[M+H]+	23.290009195445	3	0.7561	403519.05	3859892.24	353359.84	5197478.28	3214782.42	190709.45	6281517.16	86127.16	456610.41	229324.36	1053185.17	1782449.62	1488157.58	9266514.3	7856061.76	1634990.71	7653376.71	1875375.18	9258559.68	6795991.13	6667591.32	985952.33	1156867.5	1292200.43	1054056.67	1511452.39	9236140.64	1214807.9	520543.35	9646541.8	6798505.74	6283609.78	6610955.68	8478930.62	6055390.71	4961672.31	4840125.26	5010772.98
MW0054554	T3_positive	1-Tetracosanoyl-sn-glycero-3-phosphocholine	PC	C32H66NO7P	572.4351	607.4577	7.0188	[M+H-2H2O]+	8.21717597144046	3	0.7509	81004.95	195880.65	92196.66	141794.87	206978.15	91925.53	99836.79	412898.38	142072.91	163994.87	1474182.0	2378154.06	1610956.28	163871.01	227123.55	1259531.18	152586.07	2046594.62	258931.21	180119.88	64868.91	1198533.99	1869353.77	1579270.76	1821552.06	2324189.09	166823.66	2392328.16	1130992.29	93416.51	83092.96	80237.36	116884.54	108839.61	102315.96	724699.78	716123.11	724327.3
MW0014754	T3_positive	5-ethenyl-3-methoxybenzene-1,2,4-triol	Benzene and substituted derivatives	C9H10O4	183.0613	182.0579	4.7075	[M+H]+	10.679213542488199	3	0.7459	3378092.25	3707237.01	7910937.95	3979273.33	4311037.62	4157007.2	5090573.21	8792778.96	3855327.8	2786041.56	970942.92	3207564.62	2030418.97	985660.09	475047.97	1899330.4	469518.36	2379151.28	8271875.73	2541487.22	3178884.31	2392117.05	3486473.53	1697344.19	969430.35	3061430.19	928290.54	2197768.81	3757891.35	2905839.96	2235849.2	3047306.39	3269101.76	2551067.11	3261139.29	2590706.01	2531691.64	2256677.87
MW0151072	T3_positive	His-Ser-Asn	Small Peptide	C13H20N6O6	321.1296	356.1444	2.7933	[M+H-2H2O]+	1.62796875002869	3	0.7359	221316.3	576248.58	196078.25	478203.97	361622.96	156980.49	7766.6	76633.48	217590.07	190644.49	624583.21	1031523.69	846442.95	751402.36	1136137.55	741558.6	1039966.1	1125153.27	1492324.96	671885.44	764704.88	388727.02	691876.64	641299.96	663653.74	794182.81	1045470.61	672240.35	274318.47	753003.82	831459.83	676409.48	808008.46	1250415.76	654589.79	1160359.56	1221063.99	1228680.85
MW0144581	T3_positive	Ala-Gly-Leu	Small Peptide	C11H21N3O4	259.1511	259.1532	3.5431	[M+]+	4.76402409759658	3	0.7341	4040561.72	1246167.08	4853630.37	1120882.14	1915411.07	2735260.15	5560685.66	6240595.26	3776296.02	4287461.38	1975948.99	1562673.36	1962370.12	1427608.74	1568819.01	2358294.11	1215728.98	2464366.09	779184.5	1045072.76	1487175.94	4101375.43	2914609.97	2094146.04	3405591.45	1766005.82	1378494.66	1747882.09	3331146.22	1637898.04	1135067.38	1389993.99	1713685.96	1637868.92	2132231.72	1363608.45	1355485.99	1347599.46
MW0057646	T3_positive	1-Stearoyl-2-docosahexanoyl-sn-glycero-3-phosphocholine	PC	C48H84NO8P	834.6030000000001	833.5935	7.1752	[M+H]+	12.6552517423634	3	0.73	106797.33	358732.25	266296.08	325032.7	181112.27	287699.91	221001.24	146067.79	140092.49	202000.84	8767911.46	11428442.23	9409771.26	125204.86	215330.45	5608490.12	376025.62	10129355.2	269810.12	262998.08	209837.26	8201657.63	10815831.98	9982951.55	12214741.57	16355302.65	177795.66	18149319.52	9416712.76	215615.53	364964.59	449045.37	476781.42	405081.39	364798.54	4706917.68	4545804.2	4563456.33
MW0151113	T3_positive	His-Trp-His	Small Peptide	C23H26N8O4	479.224	478.2077	4.4678	[M+H]+	17.1461290840512	3	0.7272	1968.1	1968.1	1968.1	1968.1	1968.1	1968.1	1968.1	1968.1	1968.1	1968.1	1951.44	1968.1	1968.1	53515.86	90084.13	1968.1	68578.42	1968.1	27886.87	75451.44	69427.87	1903.6	1968.1	1968.09	1968.1	1968.1	53810.2	1968.1	1676.24	47117.76	50755.32	9840.52	23175.93	52193.37	27271.83	11824.39	8318.73	11966.11
MW0149998	T3_positive	Glu-Glu-Phe-Leu-Val	Small Peptide	C30H45N5O10	635.3215	635.3166	4.6172	[M+]+	11.041412747899802	3	0.7256	118.14	122.33	118.14	3151.59	591.1	118.15	118.14	120.6	118.14	118.14	122.46	117.78	118.14	3036.53	1738.01	118.91	7502.68	118.11	2172.63	1870.45	606.43	123.02	118.14	118.35	120.88	118.14	4295.29	118.06	118.98	5908.54	1417.65	5413.8	4317.33	6337.96	7232.19	3295.42	3523.48	3417.9
MW0063336	T3_positive	Retinyl beta-glucuronide	Ditepenoids	C26H38O7	463.2662	462.2618	5.5944	[M+H]+	8.608948485602431	3	0.7043	3350.66	7632.92	4324.88	10395.59	3841.91	4030.89	54587.84	10972.47	5769.96	8359.54	1188020.3	1593259.5	1480444.3	1229.27	4412.13	1336557.07	4187.28	1696857.04	2965.54	3569.37	1692.06	1136490.14	1461454.5	1453740.29	1363379.52	1574311.11	3749.57	1555292.32	957495.61	13782.23	14634.08	17647.68	19090.27	17725.83	4957.31	712252.07	727416.16	720776.74
MW0059328	T3_positive	PE-NMe(16:0/18:1(9Z))	PE	C40H78NO8P	732.5479	731.5465	7.6592	[M+H]+	13.5890986248401	3	0.7026	9019146.42	153136.85	10438307.7	207579.38	163599.3	7701246.61	77662.58	6690072.15	7011694.23	7901765.13	2481018.07	2445815.5	1744625.2	12793.63	3666.93	4518344.48	3172.47	1143933.74	4937.27	2220.68	1751.77	4189791.11	269029.34	6436696.8	6454231.99	419133.26	7671.61	2398228.5	5823232.02	3523.36	2835.54	1782.84	12596.34	2058.13	2516729.97	5211014.49	4686617.74	5231672.57
MW0000800	T3_positive	Mandelonitrile	Benzene and substituted derivatives	C8H7NO	156.0384	133.0528	2.5563	[M+Na]+	9.14999999999111	3	0.6695	719504.27	613079.88	471029.43	553986.29	551719.11	641623.55	624996.91	609683.16	550163.77	771099.62	655071.1	565406.15	213116.47	460381.54	528574.59	675498.73	815109.51	789239.61	336078.55	645818.58	320305.89	298006.42	649702.59	264504.43	628306.95	757320.89	481530.98	653898.68	280753.98	253040.64	358450.04	735644.33	490220.6	403655.74	592705.57	450546.62	488339.47	452809.73
MW0149954	T3_positive	Glu-Asp-Trp	Small Peptide	C20H24N4O8	466.1944	448.1594	5.3982	[M+NH4]+	4.92313918469336	3	0.6622	213229.1	38439.12	66802.44	204219.28	168324.41	234776.91	138447.26	65907.28	213782.92	370317.83	162709.29	473653.06	472665.23	384106.27	200027.05	236993.98	631297.26	235977.87	255111.08	618604.71	259256.76	327591.78	208515.6	219886.87	51989.44	190233.78	118698.85	283639.77	148864.8	408469.56	419316.63	549396.14	293772.19	489568.39	172627.99	241818.41	259822.49	263147.96
MW0002287	T3_positive	2,4-Dinitrophenol	Phenolics	C6H4N2O5	185.0212	184.012	8.8871	[M+H]+	3.88574712751222	3	0.626	7017391.91	7066266.86	7670012.28	6734816.17	7369145.9	7017307.51	8244982.77	6654374.31	6924633.05	6844388.76	6444810.68	5738513.8	7630760.82	6800916.33	6607378.28	5557680.77	6147468.82	8029410.44	8073276.11	5874346.42	7122803.98	7000905.73	5320445.11	5735111.8	6337841.45	5891863.84	6945072.6	6330614.02	7314868.05	6326336.56	6588172.59	6101623.41	8334130.91	6435915.11	7228663.79	6941461.12	6906950.38	7041882.67
MW0166653	T3_positive	(S)-demethyl-4-deoxygadusol	Ketones	C7H10O5	241.01	174.0528	0.9253	[M-2H+3Na]+	9.699999999952519	3	0.5658	2724644.14	747305.15	2460238.66	1657861.78	1079490.66	590063.18	1260562.03	655207.09	1865828.92	2576731.69	1309913.82	674498.54	1290591.36	581004.93	677188.62	367371.13	533253.99	198912.64	286550.72	589087.83	1853428.3	979526.28	1886970.16	376638.07	160614.41	572700.24	1263776.74	586533.84	1282389.62	385671.17	565467.19	947629.52	948527.96	732020.55	2978304.28	1158404.01	1203111.77	1174592.32
MW0150455	T3_positive	Gly-Phe-Leu-Leu-Val	Small Peptide	C28H45N5O6	512.3342	547.337	6.7347	[M+H-2H2O]+	19.8721660883096	3	0.5428	2246465.17	2728293.87	1914598.26	8968279.15	3745701.28	3635574.03	2306906.74	3514731.05	3952983.48	6255820.09	2950379.76	819814.1	821099.16	3403219.4	526067.2	1130601.97	928219.39	1047739.39	1608564.64	3975369.7	2721605.56	350834.56	693994.15	2006268.53	414368.68	637790.98	2737861.15	1477647.8	1584637.0	1278378.7	1636679.01	732256.76	5689124.06	6542835.78	3572552.09	1951755.88	1888331.27	1826501.21
MW0000001	T3_positive	2-Propyn-1-al	Hydrocarbon derivatives	C3H2O	146.98	54.0106	9.177	[2M+K]+	10.8000000000175	3	0.5027	330572.54	168377.49	151570.33	265316.5	123042.24	185488.2	176526.94	203933.61	83805.64	170695.27	132269.59	147608.29	105098.79	99202.49	93504.26	244328.36	140777.97	111070.08	251671.12	74088.9	20870.7	116540.72	180664.38	64238.83	112755.35	77009.41	81299.07	60630.15	64444.79	20323.27	81083.71	14433.22	113986.38	15965.54	76505.73	158166.66	162289.64	143711.97
MW0105688	T3_positive	Arginylasparagine	Small Peptide	C10H20N6O4	289.16200000000003	288.1546	3.3075	[M+H]+	1.3993982099691498	1a	0.8326	2007222.43	1118972.24	1554703.53	930352.73	1381592.01	1443338.27	2376331.92	4958326.26	644319.35	1758478.34	1363107.74	602925.12	1432260.43	486327.75	475892.58	678333.87	692963.35	1873550.37	827760.86	457081.3	500127.39	1166628.14	1898197.91	1188277.78	1494479.14	1163083.18	275875.83	1655891.02	1338239.46	460878.68	294449.28	520392.08	573403.85	607888.18	696296.99	1127915.8	1047079.69	1105814.74
MW0144496	T3_positive	Ala-Asn-Ile-Lys	Small Peptide	C19H36N6O6	445.2771	444.2696	5.7672	[M+H]+	2.6251992328154703	2	0.9239	7.38	7.38	7.37	7.37	7.38	7.38	188.93	7.38	7.38	7.38	6636.3	10948.91	15171.78	7.38	36.9	11232.02	7.38	13357.0	7.38	7.38	7.38	9351.69	12324.59	7954.74	12108.88	6681.02	7.38	13847.31	7060.83	7.38	7.38	7.38	7.38	7.38	7.37	3679.28	3634.85	3665.66
MW0156630	T3_positive	Ser-Ala-Lys-Lys	Small Peptide	C18H36N6O6	433.276	432.2696	5.1852	[M+H]+	3.29615174470729	2	0.9085	653.09	11757.75	600.1	11312.36	488.61	29750.62	18936.4	10096.34	35149.25	498.77	490042.84	635122.05	645769.27	9239.59	518.63	519611.18	8760.98	671698.07	11973.62	8120.42	8261.99	432920.2	638120.21	597056.31	578152.85	670545.71	9352.22	679577.69	379111.71	12674.35	6572.17	8842.57	9136.64	10728.51	9078.99	294910.43	294505.89	292902.83
MW0153186	T3_positive	Lys-Tyr-Thr-Ser-Ser	Small Peptide	C25H40N6O10	585.2864	584.2806	3.6377	[M+H]+	3.56617043293604	2	0.902	359304.89	6462336.01	457482.31	9107017.97	5617562.27	289592.08	7257506.93	175647.0	592681.42	617454.05	1503648.5	2067895.62	1828684.08	12091059.18	13270321.32	1787128.25	12757071.41	2087759.64	14834762.36	11543550.35	11118710.04	877424.05	1519253.55	1446586.05	1365929.95	1725315.77	13257700.49	1669327.78	552365.49	12694157.61	12412583.22	10474327.17	10911774.66	14415907.68	8604110.76	6487703.03	6654408.81	6645721.77
MW0155095	T3_positive	Phe-Arg-Leu-Phe-Leu	Small Peptide	C36H54N8O6	695.4278	694.4166	6.9404	[M+H]+	11.3495218841278	3	0.8725	1.4	1.4	1.4	1.4	1.4	1.4	1.4	1.4	1.4	1.4	12739.11	14911.29	13569.79	1.4	1.4	11957.27	1.4	13788.55	1.4	1.4	1.4	11393.8	14481.36	13866.43	13511.06	16108.32	7.02	14458.13	9435.91	1.4	1.4	1.4	1.4	1.4	1.4	7610.44	7368.65	7559.68
MW0155388	T3_positive	Phe-Tyr-Lys-Arg	Small Peptide	C30H44N8O6	613.3401	612.3384	3.73	[M+H]+	12.318007592303	3	0.8664	508753.65	8634632.6	376893.47	11626786.26	7911830.87	266159.13	80468.94	163799.32	637615.64	689337.68	1531699.81	4045681.77	2833111.57	13884735.93	14109674.3	2270748.21	14868471.03	2905387.21	16218970.66	14293412.48	12837172.74	1065672.55	1856274.27	1756304.36	1412810.6	1721064.54	14247122.03	1720990.02	851887.06	14002967.48	13847685.13	10678715.8	13010785.04	15367149.49	11887717.3	8823767.51	8882236.32	8876013.39
MW0145662	T3_positive	Asn-Ala-Leu-Ala-His	Small Peptide	C22H36N8O7	525.2871	524.2707	3.5374	[M+H]+	15.5564802554934	3	0.8584	526543.04	6267813.38	479157.43	8374359.84	5683434.25	506396.72	6511810.42	141905.85	584965.54	723462.83	1655824.6	2680193.0	2884369.44	10456873.05	11202482.37	2124576.32	11289849.6	3004304.45	15956435.4	10334097.44	9825207.29	1057050.58	1797114.08	1976602.14	1777833.23	2214409.22	13354423.25	1919745.89	775390.79	11216570.35	10203622.01	10725917.6	13547987.98	12602303.46	9780386.32	7820622.5	7634356.49	7752773.26
FDATN00641	T3_positive	Chromocarb	Organic acid and Its derivatives	C10H6O4	191.04	190.0266	0.8865	[M+H]+	14.755451660022302	3	0.8364	4158957.63	4909523.99	7080941.09	6459634.04	5003626.18	5868549.31	7410319.88	7908815.99	7279154.06	6267051.89	3438808.03	3676001.43	4615599.49	3767363.44	2192217.43	5516597.52	2658680.84	7186138.55	3625783.16	4666142.64	4742290.16	2359411.91	3573999.22	3100824.1	2600902.96	4480068.81	6005030.67	4690258.19	3569741.08	3543924.42	3347085.17	5331233.91	4069164.07	4313382.76	2906902.35	4923171.03	4962635.51	5148835.35
MW0145546	T3_positive	Arg-Tyr-Leu-Lys	Small Peptide	C27H46N8O6	579.3494	578.354	6.4244	[M+H]+	22.133524895773203	3	0.7929	5484730.2	15919.79	4828.03	3108023.28	24333.46	13674.33	1665409.24	19721.04	49910.99	32709.14	27975782.06	39714253.2	36634196.05	4801878.38	4447214.91	33012149.55	8750.59	40212691.01	12026.38	6329.95	5600067.44	27719776.74	36305754.74	34506750.64	34953958.55	39442124.68	4224688.07	36062133.2	22219682.48	5629182.38	3785342.85	12322135.33	4445839.33	4565878.76	4267160.56	17025404.8	16889953.73	16902900.31
MW0157566	T3_positive	Thr-Asn-Asp-Lys	Small Peptide	C18H32N6O9	477.2307	476.2231	3.2416	[M+H]+	1.92556498344243	3	0.7559	176897.49	3235635.92	134170.52	3455872.28	2935643.13	126487.97	63237.78	69554.17	256900.16	245563.56	603746.54	166967.37	963374.24	4339875.2	4427948.51	158164.59	4191509.45	1087999.77	5580103.9	4054438.24	3954075.57	253919.1	679433.41	67748.14	632850.34	462796.15	4583098.53	784108.0	290814.84	4132832.15	4060826.3	4117513.09	3840691.53	4803305.16	4689952.83	2302611.7	2301338.78	2304836.42
MW0144755	T3_positive	Ala-Thr-Tyr-Lys	Small Peptide	C22H35N5O7	481.2583	481.2536	3.4265	[M+]+	14.3180942241885	3	0.7185	435197.02	3529846.34	471986.35	6237704.09	3403875.35	356557.78	28133.27	111913.44	521156.14	507281.92	1478370.32	2127968.23	2960017.98	7614373.52	8637266.25	1563854.91	8411602.1	2318976.75	9107709.43	8146722.27	7100017.14	861974.87	1759197.65	1386173.84	1187295.71	1563371.36	7208642.33	1694079.41	625442.09	7728277.45	8119375.52	7265415.99	7549303.77	8702748.46	7381669.1	5279843.66	5086780.74	5334410.07
MW0159155	T3_positive	Val-Ser-Glu-Ile-Asn	Small Peptide	C23H40N6O10	599.2473	560.2806	5.8331	[M+K]+	7.40403033337379	3	0.6439	348701.25	452290.01	544898.67	1461470.25	1722057.64	948031.54	568256.78	943728.91	2297019.34	850287.09	828178.31	3430433.96	2751331.29	2254332.75	1571445.83	1253206.17	3103523.16	2974228.84	1361174.0	7151245.54	972525.65	3265854.25	1091607.87	1279444.01	739434.98	945901.96	732367.86	988174.05	485131.77	1717730.64	1355607.45	2505550.57	1279271.58	1767742.12	972332.12	1588525.45	1585869.67	1589744.51
MW0152400	T3_positive	Leu-Leu-Leu-Pro-Gly	Small Peptide	C25H45N5O6	512.3342	511.337	5.672999999999999	[M+H]+	22.0509879692418	3	0.6266	1369065.97	6135960.16	1831865.21	4119914.8	4538918.96	2770902.94	2729300.18	3454792.22	2986615.54	3488057.42	1862806.67	356078.72	845091.25	1793072.41	1246332.76	818399.85	697666.8	2354429.44	928427.53	702263.47	1756129.68	304889.26	1521538.48	2236005.87	332618.62	382693.11	2681728.49	1334043.44	305011.45	514081.33	840648.27	1018736.95	1415868.4	1752728.59	1056090.73	2073862.06	2069171.35	2059948.39
MW0194190	T3_positive	NCGC00347389-02_C42H72O14_beta-D-Glucopyranoside, (3beta,6alpha,9xi,12beta)-3,12,20-trihydroxydammar-24-en-6-yl 2-O-beta-D-glucopyranosyl-	Steroid	C42H72O14	783.4867	800.4922	6.8383	[M+H-H2O]+	9.44885117440196	3	0.5951	187.84	187.84	187.84	187.84	187.84	187.84	187.84	187.84	187.84	187.84	20090.17	21487.56	10647.6	187.84	187.84	7854.45	187.84	33187.36	187.84	187.84	187.84	19588.46	32297.71	16750.1	33885.84	36417.68	939.22	24778.2	12460.77	187.84	187.84	187.84	187.84	187.84	187.84	8535.45	9364.21	10051.77
MW0106168	T3_negative	Citric acid	Organic acid and Its derivatives	C6H8O7	191.0183	192.02700000000002	1.1669	[M-H]-	3.8977993850153303	1a	0.9662	33139369.7	25692485.84	19983562.63	13561503.86	33707638.57	30866172.39	19376410.25	30315389.77	20006348.76	23498083.62	18063123.58	18212833.47	12073463.69	19999043.88	19061046.71	21910104.99	22987365.07	29304895.78	19676974.53	6309096.07	15503058.1	18538003.79	10494235.31	10277121.47	15634882.98	22147914.79	24221414.16	21254263.59	21964369.28	13905010.18	12167231.02	11643497.64	15377329.74	14455966.64	15222123.83	16982638.76	17103276.94	17129578.11
MW0107948	T3_negative	Pyroglutamic acid	Amino acid derivatives	C5H7NO3	128.0335	129.0426	0.7805	[M-H]-	4.11891633000039	1a	0.9488	33354685.47	48369105.94	21737331.81	13735176.9	14865483.95	25159660.82	12982078.62	18060612.35	22038772.32	10568301.54	58119581.99	89288193.35	55101694.79	69524864.44	52155588.2	46835195.9	55271556.3	59516490.67	93315667.98	47618861.38	38010692.89	44127089.66	69112403.48	100922923.57	35599425.21	84707464.47	81878412.78	61707706.01	14726044.19	61519994.16	46870148.33	51096186.03	30208538.41	28903869.0	21070112.07	46449986.45	46568584.45	46080718.53
MEDN0058	T3_negative	N-Acetylneuraminic Acid(SA)	Organic acid and Its derivatives	C11H19NO9	308.0965	309.106	0.7805	[M-H]-	3.13413350497171	1a	0.9414	708905.15	494474.86	1092403.46	1020944.85	794435.71	1640470.47	859253.9	1572944.12	1397409.76	769629.87	1584692.56	3469335.78	2100148.88	2260135.69	2226265.19	1483645.65	2611895.23	1089663.49	2218421.26	1433246.44	819274.61	2287018.66	1000951.38	905275.36	1808375.78	1170056.57	3490805.72	2145649.21	870651.82	1939378.84	1528972.64	607892.37	796929.58	1678870.96	1141452.07	1629617.35	1694859.0	1700074.71
MEDP0904	T3_negative	FFA(18:1)	FFA	C18H34O2	281.2466	282.2559	8.1945	[M-H]-	3.9140437449702903	1a	0.9408	9484692.88	9412471.05	10043215.97	7603551.02	8468890.68	8638253.64	1374848.37	6609664.58	9786282.05	2708397.96	6560141.02	8343077.85	12935204.54	15220925.88	11894924.12	10077735.83	8818336.39	10581643.9	13695407.73	12359366.78	4317685.62	13527618.83	5556377.72	5399303.03	11214913.6	16350077.75	11023925.09	10832513.23	6909823.42	14571835.54	9139486.34	10878333.82	8309627.62	7906326.52	5396298.96	9656023.23	9721527.02	9783030.9
MEDN0658	T3_negative	Hexadecanedioic acid	FFA	C16H30O4	285.2065	286.2144	6.853	[M-H]-	3.71629981003707	1a	0.9401	2034519.98	1429519.99	2236432.42	1799002.91	2324529.99	2971846.6	1929448.85	2753812.6	2003023.49	4001119.77	2140085.36	4333193.42	2066789.9	11855746.25	5676503.03	6904127.15	3872466.61	9668994.4	4030631.67	3980600.08	4529360.39	3116301.19	2345433.48	1017229.37	1828035.76	4316172.91	4076409.48	1804397.14	2490633.83	8644904.7	2740636.37	3088702.57	4598405.74	3992641.69	3008966.73	3633817.78	3613553.19	3696981.6
MW0012919	T3_negative	LPE(18:0/0:0)	LPE	C23H48NO7P	478.2901	481.3168	7.1905	[M-H]-	7.24818840573305	1a	0.9313	3513660.93	10167666.04	2883136.71	3766136.83	2963164.11	2600498.85	2311046.84	4919682.26	2258129.52	6174272.33	3120051.27	2230089.54	4276572.1	4176831.71	1596885.25	1196366.37	1748217.87	952943.19	1317503.41	2904549.57	1100326.26	1342128.31	3071217.55	1882527.44	691706.5	1265368.97	3499591.57	1224003.06	1164983.83	1255117.39	1774384.07	2495665.68	3724102.41	3067502.87	1881739.85	2476908.98	2371491.56	2413771.12
MW0108240	T3_negative	Methoxyacetic acid	Organic acid and Its derivatives	C3H6O3	89.0075	90.0317	0.8055	[M-H]-	1.5580314650165399	1a	0.9313	21985646.4	27653537.53	15843454.42	9578852.95	12249345.89	16711271.61	11808314.98	8623538.88	15498432.88	8486580.1	34138398.29	35153118.64	25832218.36	28904674.14	33106286.37	20980363.62	38054237.58	31688041.76	34833270.21	37478542.66	20749941.61	24813350.5	31138283.91	43969496.7	27711507.62	44398472.66	27925439.15	31180780.99	15640368.23	26092670.67	42995652.72	26343779.7	21776685.26	30480028.9	23775604.62	26544734.04	26521625.95	26304907.14
MW0109211	T3_negative	Phenylalanylphenylalanine	Small Peptide	C18H20N2O3	311.1376	312.1474	3.4636	[M-H]-	3.73334561260208	1a	0.9163	8868980.5	4643746.88	13993660.98	36354201.61	29924665.06	9028903.0	24542158.46	9514298.38	20782275.16	17810620.63	8969574.33	1515878.76	49482156.58	19814342.26	5204476.79	2438192.62	6823759.69	8612540.35	1224386.36	3999540.35	5779617.83	153804.37	1815427.23	1847991.59	5550650.28	1579997.74	5186409.82	3408680.46	17079926.14	3870544.47	3309366.62	6635121.84	24592914.73	24298598.92	8450143.38	12196681.49	12050984.14	12169598.88
MEDN1751	T3_negative	2-Hexyldecanoic acid	FFA	C16H32O2	255.2308	256.2402	1.2207	[M-H]-	3.6024327251027404	1a	0.9159	4898806.73	2130557.74	1324092.16	3684492.72	4505310.92	908641.09	2763660.61	3595301.91	4099684.78	4938082.88	3086858.29	4058526.78	30995541.69	9344458.21	8923257.73	12922822.31	9263622.77	11191090.36	12484904.49	12160584.59	10924373.73	16563678.12	11829289.76	7286964.46	7099202.63	103656785.32	10448245.16	7644826.57	10750958.74	9694731.11	11507037.43	8240832.75	6650875.86	7721620.61	12164379.83	13829335.8	12347059.27	13719163.36
MW0016123	T3_negative	3-Hydroxyisovaleric acid	Organic acid and Its derivatives	C5H10O3	117.0539	118.06299999999999	2.6	[M-H]-	4.1505997324975406	1a	0.9137	45460048.24	15818901.16	29191043.52	52088248.92	31681724.91	44273814.92	32949067.58	45591674.39	61710582.06	38249823.15	43134261.09	46049546.64	52333783.6	44660610.64	58512898.3	44130216.95	36809618.73	64689684.71	56111324.29	115853057.81	50317653.64	41729914.4	45558717.32	63003709.59	35943829.31	49536329.1	38278824.26	72291026.91	53749624.62	32780818.19	64518511.69	42101076.15	61128597.66	48423448.11	93942006.68	34335045.93	35785066.04	33111472.07
MW0108971	T3_negative	O-benzyl-L-serine	Amino acid derivatives	C10H13NO3	194.0803	195.0895	6.686	[M-H]-	3.8411385649794703	1a	0.9084	1522195.0	1648228.16	1550929.92	1492833.13	1487621.33	1474847.53	1483111.97	1517796.46	1526505.84	1358554.47	1447133.46	1252145.81	1410014.11	1418778.92	1448124.51	1355532.46	1335537.69	1308805.5	1577181.98	1439250.11	1529503.75	1409319.21	1296500.07	1447298.09	1470402.73	1359967.76	1558360.55	1438977.0	1567663.7	1413480.04	1549411.8	1442125.97	1445687.57	1440809.21	1553519.85	1385459.86	1389386.77	1386467.4
MW0062218	T3_negative	prostaglandin B1	Hormones and hormone related compounds	C20H32O4	335.2219	336.2301	6.0693	[M-H]-	4.91376114254649	1a	0.9066	1200218.93	1965765.1	480158.6	366019.32	143411.93	293363.46	995528.99	109423.48	96411.14	217746.8	2200212.55	1177419.04	3047738.34	2109270.96	4100791.29	1845907.84	6247126.45	338234.78	2474115.13	845269.33	1033513.34	1055193.97	161794.25	2572347.68	187732.18	1812816.59	553517.28	4709521.03	1482957.63	1607106.91	7483424.26	3087318.02	1739786.34	1877158.18	631224.82	1622531.04	1643495.91	1621366.07
MW0007319	T3_negative	Hippuric acid	Organic acid and Its derivatives	C9H9NO3	178.0493	179.0582	3.1710000000000003	[M-H]-	3.79110343757816	1a	0.8958	8519209.48	5612247.8	16897373.85	8173929.61	12646420.86	24399639.47	16238726.03	22174420.54	3508255.19	8608983.06	7643983.89	6316971.65	9992130.74	4529251.55	3050324.18	1163698.22	4776640.27	860761.2	2869165.21	4711192.27	5207996.69	7254943.53	17694636.63	3196581.44	735972.74	9026903.0	1519725.7	8088700.66	7276903.97	3090123.38	1191641.43	1292630.83	4281776.89	3437486.38	23925547.86	6857517.42	6895649.01	6997360.32
MW0102906	T3_negative	cis,cis-Muconic acid	FFA	C6H6O4	141.015	142.0266	2.6935	[M-H]-	10.142579525052	1a	0.8902	1125449.49	11043278.28	3425641.28	10355903.84	5018613.84	9711232.42	4610115.78	4527342.97	11724539.17	6900396.13	13430498.24	7605680.58	8927637.6	14699004.44	9298685.5	9507319.57	14387086.79	58295895.55	10955659.29	12172045.29	3510245.57	17045083.71	10451115.78	30035667.87	50083707.98	10346203.17	7737744.75	18483729.62	11749321.65	13657725.77	12271424.68	31962589.69	4812725.36	7603455.57	11899878.44	47257338.92	45762165.89	24699396.09
MEDN0305	T3_negative	Creatine	Organic acid and Its derivatives	C4H9N3O2	131.0807	131.0695	0.6656	[M-]-	0.5320410149778351	1a	0.8889	2215377.3	1669796.23	1168186.21	380400.38	673272.53	1694957.38	562697.02	1290400.9	2143492.67	1656130.09	2871399.04	2356160.44	2600347.67	2915526.03	1994024.91	1581919.67	2321226.4	2578703.47	3480758.36	2246702.66	2470265.63	1750908.72	2147762.19	4039027.52	1755954.16	2763931.65	4091633.28	2386275.02	1194066.35	1680841.48	2490226.37	2260470.36	1872473.98	1962212.33	860504.65	2136527.09	2187617.34	2173338.95
MW0114155	T3_negative	Erythrose	Sugars	C4H8O4	119.0334	120.0423	0.7549	[M-H]-	4.263305664977681	1a	0.8877	19140447.27	26550316.99	21542481.22	29649319.39	23481050.6	21693389.85	24614296.9	28202572.98	25514800.39	26872843.02	15532185.02	18410026.08	16548611.97	17448615.33	18447305.19	15578221.68	18557400.31	15752800.59	14612451.55	19119507.94	20248330.53	16964565.38	16304970.94	9710407.44	22536524.41	11428124.09	19246275.65	17675938.62	28139142.25	15165991.39	15393553.46	16791796.3	22815150.86	21552240.59	25015464.45	18794548.66	18911793.98	18903897.06
MEDN0399	T3_negative	FFA(20:0)	FFA	C20H40O2	311.27	312.3028	7.1905	[M-H]-	4.04010589249992	1a	0.8762	7475256.77	7532402.6	7783655.3	5342092.36	9855975.68	7956726.76	6054672.05	7025986.38	6352836.43	6633270.76	5272826.52	5737876.54	3540270.91	5589003.83	9003988.85	4075135.12	5325828.36	4916489.19	5954422.53	6824359.74	4635553.21	5641817.08	4834852.94	4756352.66	6878044.14	5759535.4	5747035.18	6194898.0	6953318.09	6513917.07	4378390.01	6303036.88	5487363.0	5461432.7	8086486.41	6696486.38	6215592.7	6483265.03
MEDN0204	T3_negative	Pyruvic Acid	Organic acid and Its derivatives	C3H4O3	87.0073	88.016	0.7805	[M-H]-	3.8590698250118303	1a	0.8668	42435624.54	47055020.68	23121670.54	22902464.87	21390132.67	17416273.49	25181456.34	32367103.77	20469511.77	17776427.74	30887616.96	91290456.07	65964048.96	60104480.46	70455830.47	67158257.45	95487594.73	29974005.84	129296799.62	79820620.33	32387915.53	71553936.64	95302042.25	119301378.07	41921272.34	63105572.13	81304013.87	67212802.86	31434534.95	65720597.5	72857255.14	84448985.92	36687888.46	25305563.09	30079435.42	54420051.37	54508513.95	54354942.58
MEDN0416	T3_negative	Ureidoisobutyric Acid	Organic acid and Its derivatives	C5H10N2O3	145.0602	146.0691	1.1542	[M-H]-	3.74316406251296	1a	0.8241	3351092.96	4129031.64	4155110.12	5998715.84	5007247.95	4524153.35	3486015.52	2972310.68	4725783.38	9001503.06	2966174.03	2403958.25	3006649.43	3126258.29	2623982.11	3756951.77	3428578.79	4887731.36	2490400.85	5241975.5	4364722.15	1302074.53	3707600.11	2314403.71	2953259.79	4781490.1	3895064.45	2875650.71	4672981.03	2698907.18	1925667.41	4518223.68	2997304.56	3942418.36	1824398.62	3346769.59	3470931.94	3476512.05
MW0009246	T3_negative	O-Desmethylnaproxen	Benzene and substituted derivatives	C13H12O3	179.0545	216.0786	5.4275	[M-H]-	4.02716064506592	1a	0.8218	2424889.37	1141923.1	1175891.3	1085484.0	2121253.95	1203297.46	1401914.53	887249.43	1273761.55	1364693.4	904673.74	959169.78	923919.08	1083136.05	713310.37	510246.32	511428.12	1085061.77	739678.89	798431.76	416459.56	1027305.51	714045.12	1550984.32	694056.23	912196.92	573344.96	452498.32	747420.9	886469.1	2140591.61	537734.49	803341.13	275293.18	424628.66	1326629.31	1412628.79	1226708.99
MW0169988	T3_negative	Uracil	Nucleotide and Its metabolites	C4H4N2O2	111.0073	112.0273	1.1669	[M-H]-	4.109912352490141	1a	0.8166	1978665.35	1538970.11	1011971.71	731466.98	1710606.07	1409995.71	1632980.5	1860865.84	1135299.02	2203606.23	1058339.33	1270660.86	859457.39	1110307.42	1079074.13	1344197.92	1553216.65	1400059.24	1273887.77	510969.18	1745981.64	1263079.88	1404382.98	734194.17	949255.88	1020690.97	1231753.96	1345332.55	1455171.18	706077.14	414502.94	1344482.93	631761.07	944295.94	776584.46	1134374.98	1128987.01	1070160.4
MW0107960	T3_negative	L-Threonine	Amino acids	C4H9NO3	118.0492	119.0582	0.8941	[M-H]-	4.1435283199931	1a	0.8148	3577345.91	8860007.76	3071674.38	5171789.91	4533434.19	5033769.8	3913912.47	3894147.13	4100127.85	4559971.01	3967708.42	3848711.47	3361681.36	4749148.49	1480858.99	1599439.6	2483515.3	4023809.13	3321956.17	2666066.84	2744451.34	2845848.31	1780146.26	4632799.34	2708209.95	2570774.4	5748755.92	2553994.15	1943847.78	3486436.25	3506256.14	3744913.35	3938468.78	4201776.39	3700519.17	3412590.66	3517404.87	3560290.42
MEDN1056	T3_negative	Iminodiacetic acid	Organic acid and Its derivatives	C4H7NO4	132.0283	133.0375	1.0631	[M-H]-	4.17596727501746	1a	0.812	3797360.73	5509658.19	4858736.91	2999224.48	2563552.93	4279861.37	3741799.02	1158700.08	3817747.33	2009326.8	4983813.51	3711926.89	3848385.08	9144979.1	6475354.99	5472757.68	6960838.79	3945081.95	5898928.68	1766554.23	6259460.47	4051212.35	3880918.92	9070161.52	9583825.28	5533440.65	4935997.47	5335590.54	4434545.53	5521934.09	20087090.75	5823384.51	4376864.07	6852230.62	3431757.92	5250933.41	5205057.17	5273568.94
MEDL02021	T3_negative	Sarcosine	Amino acids	C3H7NO2	88.0388	89.0477	0.3998	[M-H]-	3.82398261749017	1a	0.8053	873542.26	2827350.83	597185.18	7374811.69	429550.29	3179083.95	392353.34	400192.44	893436.52	2708808.55	2069701.29	4919444.55	4847034.85	8092681.96	2723083.69	3307280.06	2771442.23	2874837.01	4204780.01	22825601.07	2916645.55	4970664.21	3078265.75	3824262.77	4555777.95	1806780.66	5197729.49	8296015.43	1598351.59	3387787.64	842338.95	3524161.94	3855248.17	903608.38	2888972.06	1173417.7	1421237.4	1557392.05
MW0106988	T3_negative	Glutamine	Amino acids	C5H10N2O3	145.0602	146.0691	0.7549	[M-H]-	4.10000000002242	1b	0.9236	16749789.01	19021202.46	20014204.85	20154970.0	16987155.05	18229145.58	16728936.29	18427498.7	22178253.85	22017153.81	16011714.56	11151871.8	15210484.58	17810606.1	9174520.72	16976484.31	11443816.02	25115277.08	13635561.38	13958217.77	15234761.52	7192253.88	9277166.3	9773671.9	10132453.38	13742441.17	21004310.99	13842026.84	11090895.8	13521396.91	7720276.88	17422614.88	17176027.94	18513473.19	10354265.7	15654273.83	15629632.88	15314416.76
MW0054720	T3_negative	3-Hydroxymethylglutaric acid	Organic acid and Its derivatives	C6H10O5	143.0335	162.0528	9.3198	[M-H2O-H]-	3.54999999998995	1b	0.9078	3633599.05	1538957.32	1057357.44	2752099.69	1655857.38	1215937.09	1203299.18	1301525.76	1734664.15	1402093.99	1027043.73	1084351.71	1314176.79	824795.92	858727.58	945690.85	1117996.65	703832.41	622347.13	1017475.21	1157102.67	991996.46	913547.98	873375.74	1062968.24	864963.85	1215695.14	887159.07	997920.24	997172.32	980758.22	1806388.62	879179.4	1547856.58	1417425.43	1020666.75	970798.72	922172.38
MW0152776	T3_negative	L-rhamnonic acid	Organic acid and Its derivatives	C6H12O6	161.0441	180.0634	9.7497	[M-H2O-H]-	3.4750000000372006	1b	0.8731	59656001.33	24051844.35	29913388.69	32592827.56	11725879.92	26199383.88	23525532.41	60359960.69	34419699.26	7673057.11	13069755.04	16131557.94	9166602.27	20150454.61	17542521.53	29018188.72	6399151.1	9192438.65	19775918.26	23455088.63	6229574.01	241791.83	7065367.62	8206145.53	33506012.42	3090244.95	31695714.64	33642568.93	36955706.26	7801684.43	8633099.42	7596394.63	39469566.95	6995685.74	37155299.92	27523378.38	27291941.01	22886221.15
MEDN0202	T3_negative	α-Ketoglutaric Acid (α-KG)	Organic acid and Its derivatives	C5H6O5	145.0124	146.0215	0.7805	[M-H]-	4.086997557593009	1b	0.7998	4443303.75	9631305.06	2467719.11	2097443.07	1051965.91	696893.43	1182811.71	2678043.02	1517416.53	1429445.97	3322581.66	10816644.56	5935710.59	6259107.71	5262738.42	3900420.34	5629763.74	4704049.72	11019438.72	6216041.47	1581645.39	10036944.29	8024869.34	8487500.86	324969.56	8120902.38	6811323.71	6107468.44	1733959.79	6614422.46	5230936.95	7139786.82	3576378.01	678895.41	2508301.26	4752359.6	4767372.92	4636144.71
MW0169232	T3_negative	Glutaric acid	Organic acid and Its derivatives	C5H8O4	113.0227	132.0423	2.1919999999999997	[M-H2O-H]-	3.97971679753084	1b	0.7977	421755.54	1144782.01	496120.88	944311.79	1289667.38	328114.69	1103767.41	1842474.34	847352.32	1030606.98	1510347.8	1042476.99	1587819.24	1992751.44	1553286.8	1748134.67	1434178.98	1650262.6	1477268.62	1760603.58	2544135.35	2125778.62	1905276.59	3478859.78	1524674.7	1093221.06	2324292.46	1704468.72	1435764.47	1294280.85	1057293.02	3198946.32	1867612.43	1532713.85	1903664.62	1249677.77	1744897.56	1629459.38
MW0105914	T3_negative	L-Aspartic acid	Amino acids	C4H7NO4	132.0283	133.0375	0.7045	[M-H]-	4.0888671875194404	1b	0.7948	2098028.3	3618716.16	1838991.18	930009.62	299631.51	1737050.54	1650505.72	903012.21	1604705.04	981231.09	2455192.5	2362858.26	2746201.05	3623993.43	3669104.41	2415391.0	4092049.89	2200393.96	4773000.46	3498790.25	3260129.11	1821310.81	1816786.27	5184587.5	2428533.45	3115411.62	3293134.3	2644710.98	1790931.38	3511396.35	4527359.01	3372367.82	2400599.23	4187673.78	2407651.82	2939080.41	2872945.45	2920677.57
MW0168068	T3_negative	D-Allose	Sugars	C6H12O6	161.0441	180.0634	0.2397	[M-H2O-H]-	4.2120047724836205	1b	0.7811	70904996.04	15483403.41	17985557.82	17611515.37	18180099.68	19868645.33	16610467.76	19952229.12	16937099.28	18229782.48	19280728.56	13960950.6	17709614.75	12725778.57	10580558.37	9185103.16	12760121.88	11258536.28	6681364.63	7334414.54	8110480.38	8289538.34	5070878.57	4652900.04	10021133.66	6975756.72	7444830.68	5656617.66	10614130.84	9798895.98	4379422.61	13795022.38	8341576.98	8891929.94	4443301.27	11175329.67	10291890.42	11640356.07
MW0056729	T3_negative	Isomaltulose	Sugars	C12H22O11	377.0894	342.1162	0.655	[M+Cl]-	4.36923828004865	1b	0.7672	1216210.17	1560724.96	847056.87	574425.68	342322.27	1026061.6	168953.62	878544.83	960330.03	650278.32	1574287.52	1027452.95	893454.72	1542628.36	1257818.52	950185.14	1039168.77	1204226.59	1706734.52	1242136.61	1521830.76	783389.24	581458.04	2056895.73	1141597.75	1760537.98	1823951.78	1218431.92	775073.5	1148688.95	1491117.77	946510.26	806872.5	1177791.34	835263.67	1247557.39	1250671.03	1252777.07
MEDP0514	T3_negative	Thiamine	Heterocyclic compounds	C12H17N4OS+	310.1121	265.1123	0.7805	[M+HCOO]-	11.084212890182199	1b	0.7526	4356515.25	6774885.56	2444690.96	1540322.6	949124.98	575831.26	1868386.83	1255245.46	1076542.61	1340833.03	1063661.71	5554654.83	3933444.1	3049923.85	5793033.37	2859175.94	6152108.14	4351632.59	6541655.75	5656166.9	2915035.7	4566137.15	1763064.59	8255201.79	1425090.01	3805312.32	3341635.13	3346877.76	1007180.91	2712916.28	3580374.78	5548854.85	3299155.18	2293696.69	3614309.63	2517594.84	2829795.02	2670441.75
MW0113978	T3_negative	D-Fructose	Heterocyclic compounds	C6H12O6	161.0441	180.0634	2.3897	[M-H2O-H]-	4.111456944997371	1b	0.7493	17422285.63	24109127.5	26489869.48	29070602.57	28394977.19	26794608.6	25555550.21	20689945.35	25331522.27	26834742.47	24015705.7	19205815.73	28643022.55	11366043.0	11223389.13	47046132.65	13115102.21	11278998.45	11987625.02	12860486.28	15677516.16	8685537.41	37511801.43	7650584.72	23841295.48	11846122.16	12088208.4	10811877.12	10971692.11	13545854.18	9714359.4	12799361.37	8705472.7	16588978.93	1489224.14	14709591.96	13924973.07	12525802.24
MW0015222	T3_negative	7-Methylxanthine	Nucleotide and Its metabolites	C6H6N4O2	201.0239	166.0491	2.2051	[M+Cl]-	13.5499999999666	1b	0.7390000000000001	4235649.17	1792971.5	3104530.96	2402636.29	2531614.08	2403098.98	4002254.64	2148942.6	3076161.28	4321990.68	4727193.39	2111413.14	9251699.73	2204888.61	3829295.0	4309964.67	1538890.83	4320945.88	2869186.11	4160506.62	4852992.94	2440665.43	8711635.31	3579976.01	3927440.48	3691121.37	2220767.87	4853295.19	3438503.88	7668818.7	10780271.07	8670340.88	3248431.71	3581852.86	4335758.54	4433868.67	5320982.02	4255449.54
MW0005118	T3_negative	4-Hydroxyphenylacetaldehyde	Benzene and substituted derivatives	C8H8O2	171.0259	136.0524	3.6021	[M+Cl]-	10.175000000032199	1b	0.7262	2938225.37	3725412.62	3042064.58	2518773.51	970574.75	1976678.26	838995.95	582785.88	2159932.0	526261.97	1620032.61	3256472.1	2838655.56	2535217.85	2199472.16	10177064.13	3800769.08	3225097.79	3133031.74	3746243.36	4608320.62	3216647.57	5591410.55	5053617.86	1375123.01	2884693.8	3345649.25	4373567.63	4037760.53	2952871.43	3015380.45	2520896.94	2653477.23	2103541.44	1625701.44	2092762.5	1654753.03	2114928.08
MEDN0212	T3_negative	Threitol	Sugar alcohols	C4H10O4	143.0335	122.0579	0.7549	[M+Na-2H]-	2.2249999999957	1b	0.7247	6657385.54	6774903.31	9282860.35	12202009.36	9311350.33	8717032.93	10146548.24	10101291.7	10440336.81	11622391.09	5371519.48	6689546.54	6472195.92	5974219.41	6582587.55	5777518.57	7540034.2	4051452.2	3667187.38	6512514.7	7070053.27	6264979.57	6798441.96	1690142.66	8876554.78	3442653.2	6525531.89	5846449.72	10868661.07	5376895.32	2724738.56	6786384.69	7661188.9	8432768.7	10056285.54	7278259.39	7197832.19	7319970.61
MW0053757	T3_negative	Glycolithocholic acid	Bile acids	C26H43NO4	432.2881	433.3192	6.853	[M-H]-	3.6030178793766803	1b	0.7193	230667.79	179977.47	295448.17	181884.85	218660.17	232251.9	86730.81	124869.91	139157.47	115519.51	146165.83	105881.0	49694.65	29916.7	174158.82	73414.17	103279.46	71741.16	112318.09	140882.62	170643.16	85954.03	77349.44	99064.14	74521.16	104899.1	207910.21	121075.45	86096.91	114160.91	124680.83	105594.37	160893.01	167237.62	199390.55	131514.57	91078.73	124507.49
MW0104774	T3_negative	2-Hydroxyethanesulfonic acid	Sulfonic acids	C2H6O4S	124.9992	125.9987	0.7929999999999999	[M-H]-	19.878753662503396	1b	0.7147	3852625.67	7067285.04	2645862.37	1423585.54	2040159.61	2360257.54	1915044.86	1446309.22	1802794.29	1174035.97	6284130.58	8019021.76	5842653.69	4717672.28	6481935.21	3524986.04	6443029.72	6759798.13	7724705.71	7331684.19	2883274.47	5035956.05	5981681.02	8104125.16	5582574.3	9500019.96	7070297.64	6187082.09	2133115.01	5066642.31	8764881.35	4580399.15	4100175.12	5242213.01	3842381.08	5314406.82	5297520.98	5276314.44
MW0014154	T3_negative	3-Methyl-2-oxovaleric acid	Organic acid and Its derivatives	C6H10O3	129.0537	130.063	2.0195	[M-H]-	4.97500000008699	1b	0.7135	10908.36	22734.88	10864.78	11238.39	19312.82	12144.32	14988.97	10911.25	10907.85	10908.51	10908.5	10931.19	10911.12	22261.31	10903.97	838840.07	10566.07	10908.45	985222.98	10941.32	1329277.72	3148627.48	15817.21	5188038.72	433181.49	4141792.45	5691319.58	1715983.19	2592097.51	2823019.74	3226758.94	4244496.33	8434212.09	4596886.67	3116925.72	36231.36	36235.42	50512.35
MW0109774	T3_negative	Suberylglycine	Amino acid derivatives	C10H17NO5	290.1151	231.1107	2.4429	[M+CH3COO]-	22.4306734149593	1b	0.7048	1843813.77	1371370.17	1646267.16	1445740.14	1627900.26	1237446.89	1666616.73	1561751.58	1750840.3	1495038.53	2066391.85	1996672.64	1525380.05	1980232.99	1519596.14	2130518.5	1861174.62	1575505.27	1755933.5	1269126.7	1613425.78	1644091.94	1689636.9	1358075.82	1809025.13	1619016.97	1724786.09	1677354.01	1638506.81	1697131.39	2207168.56	1858879.3	2039204.88	2015653.37	1812892.57	1865809.89	1879157.58	1828197.21
MW0013617	T3_negative	2-Oleoyl-sn-glycero-3-phosphocholine	PC	C26H52NO7P	580.3504	521.3481	6.9271	[M+CH3COO]-	5.17201416486385	1b	0.6975	2380361.54	3711647.74	2653034.41	3375804.29	3375785.17	4454280.87	3433087.69	3001466.93	3199213.83	5414531.51	3627406.46	855541.84	1918068.89	5080500.75	1805727.33	1891768.5	1560052.22	2201605.29	1159290.32	2372050.0	1721144.42	884930.1	1986714.78	2466956.88	1052317.23	631807.82	3323600.01	1764744.81	2299345.28	1644943.0	1584657.96	3208035.7	3063069.59	2731791.5	2612894.38	2375276.88	2336821.3	2360321.84
MEDN1426	T3_negative	9(S),12(S),13(S)-TriHOME	Oxidized lipids	C18H34O5	329.23199999999997	330.2406	5.8749	[M-H]-	4.449676124949059	1b	0.6967	1397515.55	954808.15	1266580.33	376279.87	636519.46	641729.64	384892.4	519697.29	682722.0	705733.87	290034.33	811394.14	424523.05	201797.52	397950.29	591421.4	385636.92	620290.91	336436.29	414589.47	173698.67	483363.7	326590.09	544415.37	374576.32	486971.46	879640.29	483968.51	379649.48	574166.57	444219.23	343041.45	346372.2	660993.33	341724.67	551960.69	585344.41	523986.85
MW0118549	T3_negative	2-Furoic acid	Organic acid and Its derivatives	C5H4O3	111.0182	112.016	3.8061	[M-H]-	24.0658652150216	1b	0.6905	2124287.89	4122335.96	381922.61	981535.88	357714.17	371774.31	308295.29	643149.13	1202981.16	710664.98	3280413.09	467649.58	1653556.63	2057024.04	2037107.37	2035808.24	2265381.96	1909371.96	2659417.37	2366755.14	2622348.28	2277919.09	2767159.05	1917521.34	3538343.18	3815175.33	2439694.87	1794704.35	1123799.05	2152900.08	2101144.38	2123841.13	2039430.88	2143682.11	2013463.89	2734187.79	2716032.35	2715826.58
MW0002614	T3_negative	Tyrphostin A51	Phenolics	C13H8N4O3	313.0496	268.0596	0.8055	[M+HCOO]-	16.3001551000264	1b	0.6895	7413411.76	18928170.09	7314574.47	1709695.15	2959227.93	7828914.02	3995904.58	9364363.2	4966251.46	1853938.64	25337207.87	25056981.65	20462228.84	14568405.14	22599897.21	8415421.0	21663477.88	16115335.47	20303189.51	21118636.33	16043754.99	11351932.06	19174628.8	30642674.9	13116046.4	25820175.68	14429958.89	16429498.66	5243987.66	12218033.8	27221000.45	13643692.64	12385651.62	16601953.31	11570505.12	14660138.61	14873968.17	14793807.0
MW0154549	T3_negative	N-Methylnicotinamide	Heterocyclic compounds	C7H8N2O	171.0259	136.0637	0.7805	[M+Cl]-	17.9916329975072	1b	0.6758	130282916.19	213100891.71	166267474.9	140114432.86	126691717.45	158299870.58	158884230.84	81829351.8	165148517.64	146042280.11	45258825.94	228019869.66	257594680.25	43518864.81	29286882.79	143728131.71	208654383.09	36704079.07	25304068.06	31010994.0	56398784.65	163981346.47	35619928.2	198110648.83	39883233.85	28142767.42	180894045.39	35877009.74	171816665.51	144032292.99	29028773.63	219850722.95	191710009.49	38536153.07	47744633.21	97277883.31	101191206.91	121356925.38
MW0193990	T3_negative	O-Succinyl-L-Homoserine	Amino acid derivatives	C8H13NO6	200.0523	219.0743	0.7816	[M-H2O-H]-	10.2249999999771	1b	0.6667	927151.72	976783.72	837088.23	1767749.45	611721.61	674968.65	917296.5	665860.76	1831865.25	1082028.33	407499.75	572375.52	489545.05	390703.4	490785.89	428570.55	456465.73	371552.61	519007.44	790802.79	572899.51	370437.32	492838.38	522685.6	398593.65	504223.56	518392.46	467493.67	381178.91	527973.09	867641.95	107176.15	887842.41	537071.91	348266.18	750620.97	698607.22	666099.37
MEDN0589	T3_negative	Cyclamic acid	Organic acid and Its derivatives	C6H13NO3S	238.0754	179.0616	3.911	[M+CH3COO]-	1.1667480475097098	1b	0.6635	1089192.86	11273792.29	2759922.89	4103098.48	522831.73	453021.8	426990.52	65585.71	553345.84	350477.32	655177.85	2304813.55	7929799.15	1037731.0	640252.16	7033955.4	666666.14	2480141.18	7832416.68	22210459.46	820296.86	11608430.16	1158143.77	1866825.5	8573534.51	6253291.39	575866.96	9883329.52	1321458.09	4317733.12	5882582.68	1884684.44	2314208.84	9743256.68	29998665.78	3230167.58	2810798.08	3116226.97
MW0168437	T3_negative	1,5-Anhydrosorbitol	Sugar alcohols	C6H12O5	199.0182	164.0685	1.1158	[M+Cl]-	4.41182321502254	1b	0.6623	300391.84	618993.23	803741.03	1190933.37	917974.97	242282.24	866415.94	348385.8	913065.52	1243870.96	553544.82	555657.62	674169.41	312326.16	347270.82	705382.27	420973.4	363472.85	355577.54	137024.61	377797.59	562790.63	455537.67	250102.96	516929.95	290814.08	392266.31	271047.95	256887.89	283240.02	345083.2	507076.87	434285.33	595276.59	463869.23	521090.12	499051.1	494269.09
MW0156581	T3_negative	Inositol	Alcohols	C6H12O6	179.0544	180.0634	3.7272	[M-H]-	3.9998203400415404	1b	0.6467	1292556.58	1043937.7	4682812.22	1128248.45	1828116.4	1207121.03	1561982.42	1425189.64	1684876.99	1695856.76	525429.7	1814165.67	990661.25	1251678.67	742402.26	494233.09	814461.75	1101298.9	611760.66	713838.94	825913.67	888088.59	3379132.56	1181509.71	522089.07	648634.64	476959.61	240720.37	553711.14	660313.12	649804.79	591390.32	720089.42	776076.3	473191.59	1232729.01	1215522.37	1107654.34
MW0168560	T3_negative	3,5-Dichlorosalicylic acid	Benzene and substituted derivatives	C7H4Cl2O3	204.9399	205.9537	0.7929999999999999	[M-H]-	15.8137207025533	1b	0.6439	6723866.44	9610207.36	6898515.23	4535754.14	5784867.54	6430580.63	5683130.76	3474158.31	7074065.45	4073770.6	9798382.93	9284262.65	11869676.59	8251756.55	10131763.63	7170563.84	11163744.74	9021869.84	9174570.78	9903534.86	7241624.5	9862584.64	9220087.24	7856405.81	8903906.37	10706741.09	9035572.68	10578806.76	6342613.78	8258497.11	9727676.56	10172444.11	7846563.8	9235463.84	8887730.64	9139100.82	9087325.09	9074164.13
MW0130917	T3_negative	Tyrphostin A46	Amines	C10H8N2O3	204.05	204.0535	8.9331	[M-]-	10.9666918950069	1b	0.6387	3899920.27	2034391.35	5628190.5	5901590.38	3146635.76	3010501.48	3672881.81	5029176.69	4852031.71	5257092.3	3978469.09	3484210.83	3728758.81	4226901.32	4027022.64	1745337.75	1711887.91	2699089.13	2811430.46	2905075.34	2456093.94	2777931.84	3744389.76	2780046.56	2008498.14	2478536.99	1091790.83	882260.26	1989327.65	2357692.43	2464340.98	1149583.75	801334.78	1034762.94	3831477.8	2582294.73	2248030.04	2490115.3
MEDP0846	T3_negative	4-Methylbenzoic acid	Benzene and substituted derivatives	C8H8O2	171.0259	136.0524	3.3306	[M+Cl]-	10.047221679983	1b	0.6219	5821788.4	2189403.5	667853.51	1940341.23	1360457.76	1885423.98	1735406.28	1051161.23	2504702.79	1884836.08	2357774.82	8183092.52	5715049.98	2930846.85	3651792.16	4307717.86	2962052.94	3206413.21	2187208.39	3499915.81	3147813.41	3844340.81	3506284.27	3855993.01	3675609.55	8435406.31	2689838.74	2789382.01	1999244.66	3252726.25	4908758.14	3330905.81	2739387.09	3066371.0	2668920.75	2246683.11	2391839.39	2278779.09
MW0005822	T3_negative	6-Hydroxynicotinic acid	Organic acid and Its derivatives	C6H5NO3	174.0006	139.0269	8.9067	[M+Cl]-	10.6499999999699	1b	0.6157	1094720.14	1202656.51	673633.85	1240670.17	964799.54	984142.52	859840.36	946977.17	1106521.49	1140419.48	1186533.08	1185337.45	1295423.46	1461729.41	1374764.44	1184505.54	1272015.81	1323849.3	1348464.34	1430283.86	1135328.57	1134127.64	1287941.17	1363756.02	1151240.1	1376832.37	1485193.37	1460511.18	1250033.67	1299996.81	1503774.87	1482549.61	1232350.35	1283877.89	1348583.79	1102116.77	1100720.78	1100746.44
MEDN0285	T3_negative	2-Methylsuccinic Acid	Organic acid and Its derivatives	C5H8O4	113.0227	132.0423	4.3580000000000005	[M-H2O-H]-	3.99879028250893	1b	0.6117	927779.01	1781355.22	1563448.4	1743884.51	1336585.34	1791265.71	1326407.01	1543091.16	1778948.17	2246452.66	1717617.03	2527499.22	2091529.63	2628832.82	2302949.28	2336345.08	2387449.08	1992503.56	2187402.6	2109799.6	2046131.46	4715157.1	2284846.8	1876617.04	1867108.78	2394269.73	1744361.66	2187121.69	2318778.97	2079849.28	1112801.36	1822279.66	1888192.36	1940326.22	1330492.94	1821805.84	1833096.76	1905892.05
MEDN0739	T3_negative	4-Hydroxybenzyl alcohol	Benzene and substituted derivatives	C7H8O2	164.0856	124.0524	2.0202	[M-H+CH3CN]-	2.87499999998886	1b	0.611	239338.28	188965.58	332782.88	573343.48	390437.72	376345.19	172315.05	559139.96	960641.53	222977.03	388359.37	505924.75	2284040.64	1212512.71	1231206.3	858405.22	1151723.45	493705.31	1360740.56	943992.05	1791565.94	3012930.58	1210298.13	1964979.54	1656828.21	1518319.79	1702879.78	957015.06	1532993.91	2524119.95	1294576.67	3138438.08	3430310.85	2703096.93	3108516.04	1572874.33	1368721.98	1449490.6
MW0007768	T3_negative	Methyl benzoate	Benzene and substituted derivatives	C8H8O2	135.0519	136.0524	8.9003	[M-H]-	16.8496000249974	1b	0.5896	9347350.47	10604782.32	10415981.44	9763854.08	10291258.21	10227065.89	10249119.96	5418680.47	9048476.71	9556467.46	9622548.27	8820721.24	6388814.9	7913583.81	6403761.68	7476729.2	5923734.37	7787533.17	7126255.88	6178478.2	6536972.7	7047897.28	7137801.91	8975575.64	9030024.04	6438115.63	6354425.39	7909055.97	7288040.45	7468450.1	7345726.21	7541454.98	7653212.75	6603903.99	7597516.01	6346909.18	6167396.57	5873717.25
MEDP0081	T3_negative	Serotonin	Tryptamines	C10H12N2O	157.0853	176.095	1.2449	[M-H2O-H]-	20.8730468749962	1b	0.5868	5235123.12	1939028.61	2091602.39	2708945.34	2109555.49	1686683.23	1249607.95	2344309.64	2269047.86	3412592.78	4352708.86	3475479.16	5311469.3	4460602.53	4533665.52	4577488.13	5897027.18	6049913.77	4789242.33	5871382.14	5621972.79	6111752.97	5225554.31	5592935.56	6058393.22	4333520.84	3094518.49	3643203.82	6006916.35	2697816.96	6383414.78	5649529.19	5556176.03	5884319.78	5007815.93	5083011.15	5095229.73	5110401.05
MW0103380	T3_negative	3'-Uridylic acid	Nucleotide and Its metabolites	C9H13N2O9P	305.0222	324.0359	0.8815	[M-H2O-H]-	10.575000000017099	1b	0.5726	4663015.6	3040402.17	9147097.98	17225696.7	8639920.49	8945619.9	13750066.3	11060480.63	8786683.68	14961552.8	4330886.24	1518553.05	8020504.08	6715443.67	5535536.96	3889691.32	3386413.03	4192977.74	1757252.66	6194384.87	12554877.96	4990188.46	5533181.59	989563.09	2232627.3	1179518.9	5519072.61	5385418.34	11379037.69	3408863.19	3191822.78	7836181.11	10928789.64	6483067.16	10284652.38	5894045.38	5888536.86	5792709.48
MW0105089	T3_negative	alpha-Ketoisovaleric acid	Organic acid and Its derivatives	C5H8O3	161.0441	116.0473	5.7163	[M+HCOO]-	1.5893586050452801	1b	0.5716	15528346.91	18826547.83	19427294.07	20403285.94	20673612.69	19670191.71	19302281.76	23972442.68	19569423.55	19171552.51	18033067.6	311906.42	11122033.33	17861458.88	14976127.81	18436391.21	54459610.02	196499.84	10122744.88	8446418.77	15667912.57	8265070.87	36293749.13	11958731.48	10982095.72	9924707.31	11476098.83	9122180.77	12487449.81	11668049.85	4636451.65	13626056.59	8227716.3	11747129.77	1567293.05	11468813.31	10447428.37	9193499.61
MW0108344	T3_negative	Monoethyl malonic acid	Esters	C5H8O4	167.0196	132.0423	1.3751	[M+Cl]-	19.173606749944803	1b	0.5491	8289669.24	6404148.02	7367272.78	6792345.09	10071835.74	9429277.82	8385697.29	9908672.35	12588276.91	8766501.36	8037785.53	16047414.92	12436442.54	9602937.95	13102161.06	13085566.51	8137357.18	10497602.9	14325740.67	17335090.73	10962949.11	9503526.23	10592336.53	10255206.51	7080753.88	8338322.1	8864367.92	9473507.6	13226467.39	13963128.65	9310148.67	11436087.44	12373231.65	10836654.57	9700993.02	10626341.54	10742827.78	10802460.36
MEDL00439	T3_negative	Lactic acid	Organic acid and Its derivatives	C3H6O3	89.0076	90.0317	1.1542	[M-H]-	1.50523921501389	2	0.9599	4299369.8	7662954.23	3726656.45	2225751.73	3332334.05	4685663.18	6092682.07	1942925.39	3927188.03	2031388.76	7661130.3	9337761.12	6319219.16	5244795.07	10058817.3	6213743.87	9552486.37	8830440.08	10196370.35	10210674.3	5025286.85	7677058.24	8172906.04	11210792.81	7812846.21	14447665.35	8619109.87	9124264.88	2040405.85	8074048.66	14906149.77	7678427.57	5541754.41	7725497.72	5856116.1	7055945.16	7006446.44	7051578.34
MW0002412	T3_negative	2,6-Di-tert-butylhydroquinone	Benzene and substituted derivatives	C14H22O2	221.1528	222.162	7.1259	[M-H]-	3.8061078150519703	2	0.9362	2025547.64	2042528.37	2198052.95	2175829.51	1802698.31	2054264.69	1572043.44	1540268.2	1660493.81	2553572.35	726288.52	1114436.23	1131123.57	1430860.91	1674244.75	366101.14	1199487.97	490471.14	1399571.45	1467872.97	389785.79	1172750.35	1124369.13	895369.07	1281750.33	2414626.76	1535222.55	1531644.67	1643193.55	405780.27	1546153.35	1595256.9	1601033.77	1794220.42	1382423.99	2061104.93	2064671.29	2043222.33
MW0000228	T3_negative	Galactose	Sugars	C6H12O6	225.0606	180.0634	7.3188	[M+HCOO]-	0.0404098850026458	2	0.9215	14798.77	20038.19	20327.46	23535.82	21855.77	8102.73	27533.3	7366.74	8568.51	7926.93	7080.59	6257.04	7414.25	8582.39	4512.56	543.5	4713.15	5346.04	23485.13	27841.31	6296.38	8434.64	5961.56	6207.59	11841.44	13039.38	6676.8	11195.01	4678.03	8850.54	18234.42	3743.54	1722.71	7274.9	1037.58	164366.04	141381.31	162607.67
MW0003673	T3_negative	3,5-Dibromo-4-hydroxybenzamide	Benzene and substituted derivatives	C7H5Br2NO2	291.8593	294.8667	6.3205	[M-H]-	3.4657864650000603	2	0.9199	2.58	2.65	134.97	2.57	2.6	814.25	2.63	2.57	2.59	2.6	2.57	3713.29	2.57	12.87	23067.26	2007.46	2.6	2.58	2.57	2.63	3107.77	26893.51	19598.9	2.57	11086.95	2.58	2.6	2405.48	2.61	14010.9	2.63	10079.29	10834.18	6275.21	2.57	4282.98	4263.88	4300.25
MW0117304	T3_negative	1-Pyrroline-4-hydroxy-2-carboxylate	Heterocyclic compounds	C5H7NO3	128.0335	129.0426	1.1669	[M-H]-	4.13342339754763	2	0.9187	13708483.11	19547501.36	9646532.11	5833413.95	6852367.62	11675377.44	6326758.3	6865957.27	9380956.39	4832838.34	21779221.82	35825788.97	27145694.25	27657623.91	23204845.01	20700164.32	21017850.94	24262759.94	38136025.77	18808410.47	15009129.55	20873675.41	28655318.25	42256298.06	15026285.71	37391757.43	37824538.43	26585015.47	5782339.56	28009111.51	24888526.2	23896268.3	12888166.18	12630527.63	8509834.82	20333607.31	20264110.73	20483017.14
MW0052509	T3_negative	Eicosadienoic acid	FFA	C20H36O2	307.2621	308.2715	8.2784	[M-H]-	3.80839069748617	2	0.9053	4729.65	5537.06	4223.64	3071.89	23437.65	349090.29	65411.66	148354.7	38304.63	4937.95	46935.5	130339.77	369489.76	608394.75	181226.83	289423.58	104152.36	359160.78	200286.83	124688.67	27471.75	420433.59	6683.52	29071.28	269281.39	792640.91	179021.6	177343.21	110689.85	285916.76	121171.88	116890.72	47354.95	106763.09	64193.44	171388.65	173839.41	166767.68
FDATN01438	T3_negative	Monosodium glutamate	Medicine	C5H8NNaO4	146.0442	169.0351	0.7423	[M-H]-	4.0285283000685	2	0.8359	10305195.61	14340010.78	5771614.26	3058467.35	4957252.23	7811367.04	5159617.16	6090619.92	6852550.27	1817297.65	11016673.28	13778068.49	9188413.21	13800997.76	14952944.98	10171741.13	15122063.88	14346521.83	16673913.86	7191493.88	7336193.56	10125117.43	10234956.25	17771333.09	7897218.34	13601177.17	15356539.0	13444189.73	5857240.26	12148585.37	11790640.11	13150153.8	8156156.49	8759935.43	6804111.48	9682625.58	9868390.89	9943364.21
MW0108118	T3_negative	Malic acid	Amino acid derivatives	C4H6O5	133.0125	134.0215	1.1416	[M-H]-	4.1251445300361	2	0.8113	7442984.06	14098691.27	3872334.26	1643674.59	3395942.03	4604657.5	2275351.6	2261343.67	3147758.61	1648838.79	6292641.41	10751109.12	4884847.12	8382377.12	10317869.89	7614784.76	9209792.11	11197351.18	12249108.09	3039211.95	4862786.34	6785814.59	6090318.41	14575525.87	4255253.23	13510095.75	9661437.12	7993533.63	3327020.81	6989831.85	6981871.35	6641912.67	3846469.25	4274005.7	2870576.22	6971007.92	7106251.08	7062416.9
MW0111511	T3_negative	D-fructofuranose	Sugars	C6H12O6	217.0106	180.0634	0.8055	[M+K-2H]-	3.4749999999661405	3	0.9324	2828825.91	5564174.59	1639398.02	7739753.89	2737165.31	3173892.93	2837244.01	2309030.52	4196334.84	6038446.71	7843979.61	9801909.57	6258752.03	5407175.28	7242637.78	3817049.82	4369935.7	4640904.8	10992506.06	8915991.31	4838519.62	3595674.18	6436796.44	12085014.56	6955546.37	10860415.94	4543352.01	5412727.08	1493697.94	3795814.29	4446610.75	3075832.74	2612513.44	4126910.16	2442303.24	4395291.81	4368197.86	4290708.65
MW0114685	T3_negative	Erythrulose	Sugars	C4H8O4	156.9891	120.0423	0.6656	[M+K-2H]-	4.39999999997553	3	0.9027	3598728.61	4407350.08	2208119.02	1083681.09	1821663.9	5128183.95	2039402.78	2193185.45	5953479.14	1478300.12	4913016.39	5799331.63	3831583.11	6687755.14	5066785.38	4391686.9	3111421.41	4557498.82	7339811.86	7040095.11	4349097.42	3528930.59	6292098.7	6582637.3	5510597.1	6080179.77	4169471.47	3766307.01	3468264.49	4848328.52	3172070.23	2924518.09	2414032.8	3282371.48	2247885.38	4044204.56	4089655.32	3967203.76
MW0103492	T3_negative	4-Allylphenol	Phenolics	C9H10O	133.0644	134.0732	4.8993	[M-H]-	4.22193171750962	3	0.8922	2.63	2.6	2.6	2.6	2.6	2.6	2.6	2.6	2.58	2.6	2.6	46.91	2.6	2.6	2.6	2.6	2458.53	2.59	25287.73	13.02	2.6	20299.34	19799.42	2.6	39193.77	8298.55	17.83	2.6	2.6	1049.2	2.6	14705.81	745.09	13324.64	12968.62	5475.53	5485.85	5454.38
MW0159669	T3_negative	Potassium bicarbonate	Organic acid and Its derivatives	KHCO3	98.9542	99.9563	0.6781	[M-H]-	13.249816894997899	3	0.8918	947377.13	387097.38	2222886.12	1689072.84	2873072.08	276052.26	544782.75	1824625.03	1876656.3	1833777.89	1442178.68	3335007.24	2251049.7	3664817.68	2059051.67	371007.87	3776053.48	2981116.96	5659446.36	3674492.34	3816438.57	3804665.81	3828336.89	2869915.26	2320211.79	2738217.91	4325036.59	2998538.45	3721180.35	2990050.53	3265473.9	727771.73	904690.37	2700681.66	3029812.91	3067772.93	2800832.21	3172148.37
MW0015313	T3_negative	8-Geranylumbelliferone	Benzene and substituted derivatives	C19H22O3	297.1516	298.1569	8.1583	[M-H]-	4.24401596987423	3	0.8913	78771.7	88073.35	116743.51	85577.36	69612.43	77237.21	29849.99	44262.95	110800.38	39008.2	49684.95	38310.29	64659.11	60044.84	30447.61	17494.84	20556.9	43028.78	29425.41	45226.8	30194.29	33448.29	52000.83	19996.79	61785.29	72688.69	168053.17	87612.82	56528.27	30872.96	15460.29	42667.11	34336.56	10575.56	6012.51	64475.81	56864.87	67284.24
MW0106528	T3_negative	DL-Pyroglutamic acid	Amino acids	C5H7NO3	128.0335	129.0426	1.3882	[M-H]-	4.1901323750437305	3	0.8849	2890690.16	7311554.92	2581527.57	642633.66	935782.28	1047983.41	384067.23	621628.9	2705916.62	490644.08	4707906.74	7526374.54	10389249.0	5642031.79	3931429.95	4262202.48	4429063.92	4795656.9	6664134.28	3945339.97	3710281.0	3664389.69	5639883.0	7359410.05	3054826.65	6044200.26	5520782.57	5246139.12	332383.0	5486812.84	4019974.85	4642838.44	2681217.13	2921456.41	2128199.58	4157135.73	4177946.83	4136513.72
MW0141695	T3_negative	Arachidonoyl LPA	LPA	C23H42NO7P	457.2333	475.2699	6.7754	[M-H]-	5.9308383816792904	3	0.8839	6742237.32	4556838.7	3330413.04	2033774.36	1322652.67	2050106.83	8066112.39	2130258.1	1391022.85	2299462.72	734747.06	7300201.84	13452967.27	40935080.01	14709752.35	19095270.84	10047329.45	3644140.02	15644818.4	8354307.42	3630803.14	2867028.44	23621434.94	18270837.35	8677308.51	2628204.57	15272200.64	9178687.4	60012244.54	1834356.14	11768787.22	11458867.79	4033116.53	2968981.43	5411298.96	1139949.13	1128012.11	1230767.01
MW0114341	T3_negative	Dodecanal dimethyl acetal	Aldehydes	C14H30O2	229.2131	230.2246	7.7092	[M-H]-	11.5079951174835	3	0.8816	1595498.54	1365846.06	1519319.77	2017169.79	1642966.9	1210086.31	1408510.56	1227182.18	1054359.9	1512325.91	1337384.31	1286782.34	1207268.0	1295658.99	1658213.72	409217.64	995721.18	1112921.65	872674.67	1334178.72	1298491.32	276985.48	454016.76	977475.27	593102.45	952163.48	1257734.68	1110119.35	1209962.72	806439.8	1044986.72	989300.52	1261603.03	1288698.97	1586164.03	1011048.2	950976.6	967108.46
MW0111680	T3_negative	1,1-Dimethoxynonane	Hydrocarbon derivatives	C11H24O2	187.1659	188.1776	7.1647	[M-H]-	11.6811879475165	3	0.8782	1578563.19	1673966.52	1535089.66	1540273.56	1223005.37	968599.35	1111091.14	1128387.29	1153140.83	1049959.25	925776.92	977842.24	574003.25	1061581.46	1193782.56	907328.54	843007.5	935152.6	942887.54	1103544.17	1013251.15	1039874.78	795798.73	973465.57	1106062.41	970299.98	222037.74	1211354.85	1018219.51	1092316.19	1244419.98	1286380.44	666834.7	1053876.29	1021546.37	833179.26	780853.72	696260.2
MW0114174	T3_negative	Arabinonic acid	Organic acid and Its derivatives	C5H10O6	165.0389	166.0477	8.856	[M-H]-	3.8500000000141203	3	0.8685	4433048.53	3937901.63	4036221.75	6827344.9	2724305.42	6607175.9	2155529.69	744383.24	555310.88	882277.25	2301162.34	3195568.3	325051.42	757693.98	1109895.4	486769.43	1865141.58	7804405.51	1953771.86	2304339.38	1398111.06	1494411.55	512204.2	1376865.57	681796.07	158512.45	116621.66	316249.16	872684.33	6522543.89	152802.11	166522.56	196159.92	147995.57	1178345.45	1585664.4	898007.73	1568028.52
MW0110973	T3_negative	Cymoxanil	Amines	C7H10N4O3	198.0735	198.0753	0.9328	[M-]-	6.80995682003527	3	0.8659	4423932.2	2309725.89	3414180.09	6386834.4	3586126.94	4690686.77	3932045.16	5824734.84	4710876.49	6646752.4	2762155.47	2553550.23	4509710.94	3883340.49	1916578.22	1109640.83	2252116.57	2214183.24	1925150.35	5348967.69	4595297.66	3638492.5	2604487.92	2945994.04	1230337.94	1360754.02	3156046.55	3393683.07	4965805.37	1922251.35	1824105.02	2913348.63	3796073.98	3477494.29	3281976.46	3609428.02	3666675.13	3669066.68
MW0120571	T3_negative	(R-(R*,R*))-3-(3-Cyclohexyl-3-hydroxypropyl)-2,5-dioxo-imidazolidine-4-heptanoic acid	Organic acid and Its derivatives	C19H32N2O5	367.2294	368.2311	8.2784	[M-H]-	13.024679879976	3	0.8632	6183.99	11432.68	6979.25	6308.75	7516.73	1021.33	2903.87	3259.18	2882.75	1831.21	5292.45	862.33	1675.4	2668.25	1440.78	398.25	881.94	423.25	769.89	2979.08	2978.1	2798.5	1505.06	2123.27	2706.01	2473.42	6483.2	5261.26	736.06	873.49	904.96	1697.63	5410.87	5062.01	2849.43	16782.32	13370.73	17954.46
MW0142870	T3_negative	3-Chloro-2-methylpropene	Hydrocarbon derivatives	C4H7Cl	89.0228	90.0236	4.2976	[M-H]-	18.7764765775	3	0.862	222189674.68	326202514.16	110522887.3	226492468.78	264002861.47	71027867.73	238929789.31	324398940.84	264468022.82	258166702.72	360345942.77	264460988.52	386659976.44	386885585.27	373290176.74	403277351.8	242540730.03	335561286.39	354477009.12	1350663730.24	294480837.05	843569934.17	281291947.03	436030377.72	183700677.3	1472421571.33	274704928.64	2126815366.57	272558768.89	276022692.66	355997104.78	147413291.6	823515058.36	34795200.94	250107719.76	202531147.48	253319874.96	239007098.51
MW0056739	T3_negative	Ethyl palmitoleate	Others	C18H34O2	281.2468	282.2559	1.4806	[M-H]-	3.0120292974800096	3	0.8596	10864494.56	3543073.5	16652437.45	15464510.64	19731479.78	18096399.38	16994190.15	17732768.03	37211108.41	22749084.27	35529011.75	23822611.11	26201939.67	33956836.99	70804738.17	34310660.76	43996660.4	34766087.69	34803130.23	39500194.23	37116696.56	5040276.02	29463230.97	30635463.81	29854144.85	25199723.86	46155246.95	41790048.87	30363533.69	23766461.04	9018842.87	37044464.57	29112490.17	28024324.04	26642776.54	27791414.01	26029251.8	18290799.8
MW0142946	T3_negative	3-Hydroxy-2-naphthoic acid	Benzene and substituted derivatives	C11H8O3	223.0184	188.0473	8.8604	[M+Cl]-	4.15000000003829	3	0.8587	6594946.9	6341000.26	6132772.55	6652519.63	5025956.11	6364470.97	4969488.86	6812093.06	4677779.97	5036183.5	4068229.77	3793422.08	4083657.99	5096751.48	5535238.96	3656948.95	4462985.41	3997913.26	5214901.25	3892492.95	5397722.74	3509412.97	5274526.0	5101679.26	4405738.12	4269707.46	3603174.43	5961790.71	3942468.38	5598888.82	5784461.31	5210505.57	4082387.04	4981898.34	6950120.44	4953335.45	4978197.38	4754949.72
MW0115763	T3_negative	trans-4-Methylene-2-octyl-5-oxotetrahydrofuran-3-carboxylic acid	Organic acid and Its derivatives	C14H22O4	253.1425	254.1518	5.7949	[M-H]-	3.60539608251997	3	0.8562	819241.77	1855506.57	589083.25	1672956.01	871360.7	862678.51	550950.68	575283.51	823633.28	2757076.74	2137048.55	3280775.3	4972293.97	2186770.83	1850836.92	4235365.8	1816916.73	9724890.46	1224827.24	1253708.72	2796460.37	1234028.49	694167.5	569004.23	1448312.4	5880625.33	1364448.88	1283808.57	5436007.2	2472390.77	416427.02	845178.72	1257069.12	2075565.89	1167212.07	1662788.12	1697665.58	1617793.42
MW0006472	T3_negative	Cannabidiolic acid	Benzene and substituted derivatives	C22H30O4	339.1971	358.2144	8.856	[M-H2O-H]-	3.93449588997896	3	0.8442	871502.01	727440.29	820334.5	1169074.75	1004156.13	817599.32	719211.24	619063.51	964922.98	780901.16	1284541.68	616477.37	821089.19	790948.78	868765.73	1048709.37	703599.21	911701.38	1342922.44	1375212.04	1671301.59	1234597.55	1046926.7	1314460.41	1124080.04	1131952.69	1294057.68	1469863.61	1006752.59	900944.68	940348.8	887093.06	1378254.8	1148199.01	963777.22	1505231.86	1654917.82	1593839.54
MW0137551	T3_negative	Caffeyl alcohol	Alcohols	C9H10O3	211.0577	166.063	2.6407	[M+HCOO]-	6.95418478002807	3	0.841	9386680.2	10178976.88	8845497.15	9300117.76	11707335.84	9192703.34	8100324.85	8332254.78	14802311.35	8802294.2	7361434.54	8377600.78	9107469.52	9087737.83	7250165.51	6069810.37	6491471.45	6907138.48	3431852.05	5873344.14	2837830.62	4484275.09	5886520.49	6149870.14	1965724.27	4614798.43	13180702.23	10025150.41	17338496.72	4593306.33	2811450.26	7903401.41	8218474.48	2166546.65	5169939.42	7946534.46	8052755.41	7396016.89
MW0003674	T3_negative	3,5-Dibromo-4-hydroxybenzoic acid	Benzene and substituted derivatives	C7H4Br2O3	293.858	295.8507	6.3205	[M-]-	11.7128906249775	3	0.8407	4814412.2	7239006.22	256570.36	8262110.15	7138985.31	2665932.1	41514.15	5828506.85	4774746.95	5475057.29	8411093.97	10747570.53	12853855.95	112491.52	67329333.91	6138070.99	9622456.54	12796877.94	13486831.07	11734558.84	8878056.04	80982116.98	58059824.11	13449645.93	32948146.33	16217065.15	6259779.84	7162988.81	11524441.98	41348403.22	10095669.07	28922880.38	31826448.23	18128993.75	11343042.96	12603647.9	12657420.06	12656558.98
MW0013003	T3_negative	1-Stearoyl-2-linoleoyl-sn-glycero-3-phosphoethanolamine	PE	C41H78NO8P	742.5378	743.5465	8.8679	[M-H]-	3.5620352563543	3	0.8341	194162.94	3685.4	438984.47	318700.03	190112.33	138352.17	487179.78	812251.48	1181480.41	1427067.26	1828206.47	3056028.62	1207018.2	816726.46	1353560.64	1845934.87	1232533.69	1613590.96	2019675.4	1915130.17	1185984.51	2564863.79	1449399.62	2415074.0	2284048.38	1000276.66	2088078.27	2365653.65	2836709.09	4632975.06	1651797.05	1842195.44	2335797.62	1852972.47	1958305.55	800457.94	1362925.1	1366113.24
MW0141812	T3_negative	1-Oleoyl lysophosphatidic acid sodium salt	PA	C21H40NaO7P	435.2473	458.2409	6.6729	[M-H]-	7.88630826249002	3	0.8264	71094.15	198787.04	299859.65	647569.51	566859.78	91081.77	95639.92	72738.83	153086.94	129997.71	110137.08	35436.79	47953.7	384727.19	2017434.98	1416052.85	623106.28	509442.74	561403.59	149658.32	489602.42	303122.61	183778.42	1341982.94	197251.51	302652.04	235814.78	324789.67	1166558.97	765920.8	231868.05	612056.05	348525.51	439205.39	270289.55	666834.79	614572.88	639847.33
MW0105269	T3_negative	4-Oxo-4-(pyridin-3-yl)butanoic acid	Organic acid and Its derivatives	C9H9NO3	179.0545	179.0582	2.8924	[M-]-	10.633666749981801	3	0.8199	1659392.8	2354414.6	5077003.62	7297458.93	2320135.88	2760442.95	2236246.51	2278683.98	1488036.74	2420537.98	2038909.14	1639880.0	1370810.26	1181336.33	1860179.75	568370.76	655901.1	1081696.07	537840.51	1387795.32	772322.18	1218365.53	2387942.31	1939005.96	668587.35	1953761.62	678811.65	253554.29	1157789.96	1007048.53	780773.42	349602.88	260863.39	1012512.13	790723.97	1532815.89	1519478.36	1517661.11
MW0113861	T3_negative	Acrolein	Aldehydes	C3H4O	101.0228	56.0262	3.5429	[M+HCOO]-	1.4024591699879398	3	0.818	2556165.52	6002229.66	2818780.23	4600531.34	7540016.32	8122375.68	4766242.65	6475619.2	8878167.64	6021493.26	7123696.75	7794304.27	4270837.6	1562819.77	1474775.23	3325081.09	2443591.91	3242735.08	814585.99	2238181.34	2336438.31	1763498.64	670070.39	1989540.44	2204379.82	610295.57	1567458.75	3315496.28	3124695.95	1627038.99	1732662.64	616807.54	2076471.96	2409707.18	2956263.58	4276866.8	4269783.74	3821561.57
MW0117288	T3_negative	Tofacitinib	Medicine	C16H20N6O	311.1668	312.1699	8.856	[M-H]-	10.6361451500447	3	0.8178	1187442.66	1250254.77	1162027.85	1477806.57	1133538.35	1102145.65	965620.07	931492.83	1061640.36	1012561.22	1635906.12	883345.58	1146389.06	1135749.51	1187733.24	918788.54	988632.71	1324421.85	2121469.34	1690550.95	1932372.62	1501993.07	1284611.31	1519950.06	1753226.72	1630522.54	1777282.44	1740319.97	1439221.79	1093242.27	1096957.79	1247368.3	1911087.8	1428589.99	1206268.52	2112635.49	2084490.16	2170637.96
MW0105413	T3_negative	Acetic anhydride	Amino acid derivatives	C4H6O3	101.0227	102.0317	2.5074	[M-H]-	4.05759303248487	3	0.8161	5800922.51	5559224.26	7538901.29	11003659.7	12514642.59	13322318.62	8943773.49	28602990.93	15432643.56	11778127.57	9039813.43	7396477.03	11229990.02	7446602.57	4378718.23	3138729.14	4312618.19	2142298.59	933837.75	1208876.7	2115702.83	1055925.05	1077291.32	4730230.13	7243460.26	6583096.13	8595919.45	7761032.93	10739995.76	5433379.85	5900641.69	7036551.68	7850147.56	8339975.44	17115004.44	7213175.4	7384278.49	4565488.42
MW0113012	T3_negative	4-Acetyl-2-methylpyrimidine	Heterocyclic compounds	C7H8N2O	135.0519	136.0637	0.7929999999999999	[M-H]-	11.317432555060199	3	0.8126	29606048.65	32170272.17	31445111.26	33826762.0	34450259.0	31442334.69	33214799.06	34505733.39	35491828.86	38285848.36	24817712.17	28671066.18	19416144.32	25660629.18	28056413.21	26534186.37	23567442.83	26357462.53	23263785.89	28303613.76	32191877.79	7214725.0	23950377.39	10728163.09	28252435.36	26874494.48	27569361.19	28232405.71	33246456.84	25032857.35	18555841.86	26707902.36	31166852.37	27184622.24	29692720.4	26365750.85	26401336.37	26574693.65
MW0142566	T3_negative	Propargyl alcohol	Hydrocarbon derivatives	C3H4O	101.0228	56.0262	3.3152	[M+HCOO]-	1.4518217599857102	3	0.8114	3962371.18	5951401.55	4157509.09	4385229.87	4500232.92	9798808.12	5715272.06	11467165.07	9342253.21	5581710.96	5665332.12	6245970.47	2211694.54	3858696.77	2792404.61	2718851.35	901442.06	3339214.2	1739247.35	837836.44	2458149.19	809917.2	1859263.34	782927.32	2568439.07	2573915.16	1760473.98	4028989.07	3467504.04	1946503.56	2141464.4	2192833.64	3705210.63	2016884.28	6592597.73	4119564.43	4074841.21	3680411.32
MEDL02155	T3_negative	Threonic acid	Organic acid and Its derivatives	C4H8O5	135.0295	136.0372	1.4012	[M-H]-	0.8309609375345419	3	0.8017	1909876.88	2140392.13	1102093.51	526309.02	1209088.65	1791580.43	635305.16	123749.88	2518983.1	162621.46	2705701.92	3036715.14	2228489.18	2219517.8	1992859.34	1903138.71	873866.91	4650048.09	3626065.05	1400290.55	2051832.45	2470136.0	2807763.79	3061982.7	1735523.29	2796710.68	1415249.92	3000822.6	1122677.62	1537333.45	1204258.52	814079.04	998807.46	1414628.0	1132158.99	1948181.58	1949585.0	1924481.36
MW0009839	T3_negative	Taprostene sodium salt	Organic acid and Its derivatives	C24H29NaO5	397.2016	420.1913	5.992000000000001	[M-H]-	2.10977551247993	3	0.8012	87075.51	674997.43	152120.24	1089705.4	207851.36	338738.75	146742.49	161499.52	1749154.56	1731431.16	1004959.82	881963.08	9764244.64	2442915.58	2245227.36	1866154.82	887064.79	3571000.77	3081049.16	64196431.5	3385075.37	4218676.38	687886.57	5877409.1	10260488.39	17314058.42	3924699.73	5269553.47	4758594.78	667615.27	2285697.97	5639744.17	4998667.18	10752558.55	2985975.98	922199.79	1747912.74	1760366.66
MW0113756	T3_negative	2,4-Dimethyl-2-(4-methylpent-3-enyl)-1,3-dioxolane	Ketones	C11H20O2	183.1374	184.1463	5.8481	[M-H]-	3.6865902050919903	3	0.8009	370950.4	77899.09	19308.42	123112.72	320680.52	371362.66	239865.33	142303.2	135591.65	674918.96	221546.14	1159165.54	191151.91	601286.34	844098.05	1074121.0	152329.18	2281946.62	1028923.41	51628.62	317679.38	1002993.74	295135.68	88634.47	822010.37	2862928.29	113190.74	1022854.85	658951.91	1793482.03	360972.5	352234.78	412445.17	176424.88	267762.23	607321.71	617568.8	609775.22
MEDL02383	T3_negative	Ethyl gallate	Tannin	C9H10O5	179.0335	198.0528	4.0096	[M-H2O-H]-	3.68933593748011	3	0.7982	146956.27	195528.0	146181.33	2398419.0	186930.18	148888.92	1828300.12	182822.59	95096.06	66678.84	5349744.69	7828073.99	7419095.42	1266607.86	1957307.08	5220582.3	1625549.95	10009008.79	1947738.63	1128394.78	1110073.05	188944.4	288165.78	128849.53	211773.99	309865.44	1425358.51	233368.2	36472.46	848459.7	954215.08	1036535.03	696480.21	1125914.54	766091.71	1707572.56	1705718.79	1703016.01
MW0115397	T3_negative	cis-4-Hydroxycyclohexylacetic acid	Organic acid and Its derivatives	C8H14O3	157.0852	158.0943	2.7995	[M-H]-	4.16787890500814	3	0.7926	213461.78	419966.73	692995.61	856517.87	1152489.35	527863.44	930846.31	1105327.27	1102104.43	1457389.33	2004592.05	2365833.53	1495066.45	1437316.11	1300410.8	2415322.67	1872147.54	2125281.88	2175709.91	1857915.95	2166636.49	1972384.47	1880464.96	2479229.08	1911447.7	2072064.62	1270632.14	1326706.94	2083484.7	804778.63	575555.55	1361144.1	1292112.08	1476522.76	1520973.96	3889218.05	3966185.27	2544498.03
MW0012972	T3_negative	1-Palmitoyl-2-oleoyl-sn-glycero-3-(phospho-rac-(1-glycerol))	PG	C40H77O10P	747.5125	748.5254	8.8427	[M-H]-	6.961373424902701	3	0.7869	1424366.71	1972083.44	2180983.04	3665206.68	1634999.67	534805.56	1665128.27	860364.57	1229398.48	309782.47	1810208.16	2253132.98	1064832.61	587821.89	504669.01	1251943.98	516059.91	759286.81	1075431.4	724695.12	383455.31	1629471.57	304245.25	1049106.04	60627.74	370643.77	322593.38	216766.72	61406.43	62383.97	56994.74	73782.59	1134854.07	133567.53	333318.67	676730.81	340960.34	687424.35
MW0062248	T3_negative	prostaglandin E3	Hormones and hormone related compounds	C20H30O5	331.1903	350.2093	4.9779	[M-H2O-H]-	4.56477645741415	3	0.7857	57226.42	186206.05	60381.87	129673.28	124023.56	72450.18	121404.07	30559.69	140742.56	26230.93	123144.92	50485.97	478743.02	182877.06	111694.8	102466.43	55087.81	211233.93	106622.7	220511.24	245088.13	130240.53	147833.12	173636.31	150470.69	99165.29	126089.79	118813.18	131855.95	160568.54	397318.95	134142.98	154081.89	129417.83	137763.98	161939.94	164369.17	160639.48
MW0141177	T3_negative	1,5-Anhydro-D-fructose	Heterocyclic compounds	C6H10O5	197.0201	162.0528	1.1158	[M+Cl]-	5.29999999997699	3	0.784	2249782.31	1922563.26	2797688.51	3250371.9	3431854.18	3011439.53	2783891.07	1624112.14	2902550.79	3053897.86	456690.34	1905073.4	2446272.32	2131577.95	1723528.73	2123158.15	1824578.74	1322429.77	1420946.62	470983.38	1496208.2	1699862.78	1659886.71	1169567.21	2083176.65	960507.91	1547409.77	1524847.72	2137590.27	1441644.65	1346002.51	1794300.59	1488270.58	1909352.72	1538371.16	2119579.33	2092734.74	2071125.19
MW0015555	T3_negative	Acetylvalerenolic acid	Sesquiterpenoids	C17H24O4	583.3321	292.1675	7.207999999999999	[2M-H]-	3.16446730747995	3	0.7837	96261.07	409361.27	264686.56	302467.07	322058.6	158847.25	108598.4	99511.87	146365.16	155923.15	141801.46	81344.91	78984.23	207794.79	115032.64	69205.52	27124.34	79762.5	109412.29	79632.36	83269.72	96864.57	98567.53	18033.82	91742.41	93425.81	338182.33	87044.65	31050.58	73898.47	44807.8	204346.37	111779.92	109910.07	105901.18	156520.06	158977.1	140159.77
MW0053977	T3_negative	Hydrocortisone hemisuccinate	Hormones and hormone related compounds	C25H34O8	507.2199	462.2254	5.0708	[M+HCOO]-	3.33589057343297	3	0.7829	1712667.8	3393467.69	1448104.59	1718681.01	3557663.82	3095445.6	1782101.69	3017372.05	2084881.42	1970201.19	211926.68	2020897.46	6663957.98	913000.15	4309420.41	1230171.29	1647759.34	1922737.89	1277724.6	3316659.41	1524966.56	1482717.18	1072527.11	292428.41	788700.45	2666556.24	71288.57	74581.44	628232.89	33196.2	30999.66	1373621.85	646611.75	2210521.26	280622.95	985641.82	979773.01	950053.23
MW0012997	T3_negative	1-Stearoyl-sn-glycero-3-phosphate	PA	C21H43O7P	437.2659	438.2746	8.856	[M-H]-	3.2931798656682796	3	0.7753	1042117.81	173280.22	881663.74	2353702.27	174527.78	773972.93	1536598.93	217234.47	476785.16	25229.26	984959.61	768131.11	4235298.97	55323.92	870527.22	18759160.93	3816837.75	1979459.67	2568493.74	2836671.73	1655507.77	1476678.73	749390.27	1731476.27	4106895.69	1589130.28	1345569.84	220673.59	1473522.47	2496492.71	1577660.63	819872.38	3132683.09	1281114.2	802100.5	943476.46	1015176.27	987485.93
MW0000978	T3_negative	(8)-Gingerol	Phenolics	C19H30O4	321.2086	322.2144	8.2317	[M-H]-	3.89079585985996	3	0.7706	193127.43	121671.87	298852.45	112168.22	146787.8	80064.9	63851.33	54430.04	184930.87	85564.31	73801.38	32365.55	42813.14	123965.44	102418.47	34439.59	29165.62	69447.51	47037.49	70130.2	62336.32	53269.29	26812.69	66570.98	56590.86	154076.52	105153.56	111879.28	64331.17	52869.4	76488.39	64633.41	70727.11	78269.89	99216.06	71208.45	63428.4	73192.62
MW0108343	T3_negative	Monoethyl carbonate	Organic acid and Its derivatives	C3H6O3	179.0545	90.0317	3.4439	[2M-H]-	4.076400600041549	3	0.764	1749534.37	1959669.49	1900481.13	2149241.06	1824973.02	1546546.68	1071274.13	5427857.02	1707603.99	1950371.82	992054.13	1395529.02	369904.35	884907.37	2301895.28	1074932.24	1118757.59	924091.15	982768.22	771382.25	503339.88	1011794.01	2521629.25	1421943.08	409338.02	788773.26	262137.2	333898.27	919043.8	851472.16	948550.59	723530.56	1613183.62	333310.84	787189.71	1114938.94	1175706.0	1000103.85
MW0105204	T3_negative	4-Carboxyphenylglycine	Amino acid derivatives	C9H9NO4	240.0473	195.0532	0.7929999999999999	[M+HCOO]-	6.598857422517309	3	0.7639	2109044.04	5176005.27	1875112.59	779342.93	843914.59	2120594.04	938742.22	661122.49	2072601.5	584072.36	7958915.46	10306836.47	7033336.52	1332963.29	5901901.25	4711142.53	6767743.77	4954576.69	9540787.78	6546321.94	4551741.93	2430807.06	7970984.8	13795707.33	3460341.0	9998595.45	7635811.23	7379421.72	1151258.48	6379304.81	5030819.41	4397227.74	1971889.07	3103951.55	2241908.76	4842692.51	4740732.49	4714952.36
MW0119557	T3_negative	3-Ethylthiophene	Heterocyclic compounds	C6H8S	111.0182	112.0347	4.2661	[M-H]-	22.5173684074775	3	0.7578	4435046.21	3340939.01	1203095.68	1317341.33	3214957.05	1464311.27	3862321.04	2766122.25	2938450.43	4772791.05	8650927.79	4870299.32	3797405.31	4451167.82	4860250.69	5243927.59	4293766.31	5089355.05	5114952.55	5151705.83	5054087.12	4410404.68	4720837.42	4634287.8	13388356.11	3642533.44	3726452.76	4234164.87	3643263.45	3208987.06	4314442.59	3587657.94	4324658.7	2493089.1	3857831.65	3570248.92	3425922.74	3447984.06
MW0013008	T3_negative	1-Stearoyl-2-oleoyl-sn-glycero-3-phosphocholine	PC	C44H86NO8P	787.518	787.6091	6.8456	[M-]-	20.0712208027825	3	0.7547	40.18	200.91	40.18	40.18	40.18	40.18	40.18	40.18	40.18	40.18	2687.89	9259.39	7427.03	40.18	40.18	8273.13	40.18	11042.06	40.18	40.18	774.99	5808.32	8096.4	7108.79	8076.3	7630.83	254.29	8626.07	5811.43	40.18	40.18	40.18	40.18	40.18	40.18	3070.26	3150.57	3294.01
MW0103913	T3_negative	(3S,5S)-3,5-Diaminohexanoate	Esters	C6H14N2O2	181.0699	146.1055	9.3066	[M+Cl]-	12.5750000000124	3	0.7531	988896.63	634154.16	771953.96	580492.78	1270946.83	986867.8	491239.26	523445.97	860165.31	1069698.53	581751.48	889559.52	580952.42	201560.34	374683.76	602240.47	397520.43	276008.92	469523.89	850012.77	427195.48	336992.77	451756.1	664985.29	353886.98	406318.89	487458.39	365292.08	309991.96	458269.33	411237.4	336657.9	472417.84	322286.01	407707.59	685945.57	666771.61	694589.35
MW0063652	T3_negative	Stanozolol	Hormones and hormone related compounds	C21H32N2O	327.2526	328.2515	7.1905	[M-H]-	19.7642822274702	3	0.7531	78729.1	1883067.26	53866.33	2152952.01	699086.99	176030.02	123166.74	253424.34	67105.18	217669.32	779149.54	23544.5	1088980.77	3074672.16	4988572.84	714168.89	2402658.12	1042214.53	3479655.71	2985200.71	4606247.2	46465.31	508976.65	892600.53	565883.39	63266.23	3650925.61	774079.28	462876.94	3265966.4	2852360.27	2388386.07	2377867.79	3458025.93	2657426.76	1359512.59	1236123.56	1351093.23
MW0104793	T3_negative	2-Mercaptoethanesulfonic acid	Organic acid and Its derivatives	C2H6O3S2	282.9735	141.9758	0.8688	[2M-H]-	5.63688964746234	3	0.7508	617861.64	686629.86	1333019.11	571544.32	1483373.9	982661.25	2068248.38	2022599.8	1390557.27	2366824.29	359335.88	113917.83	1578333.24	1085336.45	711834.76	298467.99	361642.45	362003.91	633879.3	684659.02	1583860.42	741900.01	871000.43	76914.43	805980.13	492355.47	608030.52	794903.64	2108580.22	513519.82	895791.44	1205559.89	1689671.28	1036511.14	1521638.31	842651.59	883873.86	829812.45
MW0012229	T3_negative	12-Hydroxyjasmonic acid	Oxidized lipids	C12H18O4	225.1116	226.1205	5.0839	[M-H]-	3.87609660251087	3	0.7501	308361.67	759059.07	830525.32	768831.76	811915.05	559618.8	416774.66	427219.59	360629.3	1305869.01	930432.88	840098.7	451917.62	999474.21	1428791.71	1597045.53	892941.22	4376626.19	1206290.36	299536.57	675936.87	1793123.33	500122.16	508657.74	1584479.93	7137373.78	455016.11	784342.28	1103200.54	2106161.11	783197.61	855151.81	683600.25	2015288.8	801136.04	1509497.16	1572126.02	1569738.01
MW0054784	T3_negative	Methimazole	Heterocyclic compounds	C4H6N2S	113.0227	114.0252	2.8257	[M-H]-	12.165283202492098	3	0.7458	1962776.18	1296704.68	981998.65	1475489.62	1338606.54	2450054.55	1981509.2	2857304.07	1421008.02	2583833.58	2966418.85	2296757.64	2383157.15	11750531.88	3740751.59	4218775.99	1652448.17	3344251.15	2860500.26	2470116.49	3684896.34	3169031.61	3398764.5	3274033.09	2562608.4	2846525.42	2441511.36	3632089.03	3205047.46	2167228.98	2610029.03	4170717.34	2903734.0	2528684.68	3356154.26	1785275.75	2209321.06	2022833.39
MW0053485	T3_negative	Geranyl acetate	Esters	C12H20O2	177.1271	196.1463	4.8993	[M-H2O-H]-	3.8665522949799	3	0.7378	0.68	0.68	0.68	0.68	0.68	0.68	0.68	0.68	0.68	0.68	0.68	27.69	0.68	0.68	0.68	0.68	1970.68	0.68	19425.67	0.69	0.68	15015.01	15467.04	6.13	29327.95	5736.39	3.42	4.03	0.68	647.36	0.68	11307.98	514.58	9437.37	9979.43	3637.58	3628.29	3603.54
MEDL02284	T3_negative	1,3,5-Trihydroxybenzene	Phenolics	C6H6O3	160.9971	126.0317	1.4676	[M+Cl]-	10.0605470599646	3	0.7357	460007.54	897138.6	23330.71	177588.0	261120.33	203086.52	145270.61	115396.0	228622.57	132872.59	1503045.15	250125.53	292524.92	1356773.45	264723.21	1345789.15	2084562.58	2874759.19	957766.28	745853.18	97537.34	1508013.08	145230.81	36569.52	1970808.35	3720696.19	267087.57	1049402.73	83771.14	10795311.7	369669.17	55102.45	909979.38	530342.07	772167.39	1418373.62	1426165.56	1418950.21
MW0143316	T3_negative	5-Hydroxy-1-(4-hydroxy-3-methoxyphenyl)octan-3-one	Phenolics	C15H22O4	265.1425	266.1518	5.992000000000001	[M-H]-	3.164529222488	3	0.7355	56341.02	433813.52	613327.13	1096540.84	1060717.75	581460.53	488151.66	521322.24	775670.37	1067095.72	837452.2	1416561.57	897946.83	1776547.79	1590634.44	2668104.05	1431324.99	3895001.26	1261251.92	778889.19	745640.18	797180.46	245315.45	546084.72	819089.94	3014990.72	362688.41	1086578.35	925319.3	2289688.57	600689.53	968509.98	951188.3	681291.0	478251.52	1110070.34	1102457.03	1114112.65
MW0013396	T3_negative	PE(18:0/20:4(5Z,8Z,11Z,14Z))	PE	C43H78NO8P	766.5328	767.5465	7.0995	[M-H]-	17.4139758547255	3	0.7312	11938.17	13158.89	49519.07	694104.01	192758.92	715265.06	849545.31	772914.32	824993.41	515066.82	299872.99	382810.28	1100824.0	2464296.78	1168384.8	491542.18	606380.05	600344.68	849153.31	582469.8	636145.08	970593.45	915414.32	890724.51	1574647.29	1886931.74	2892232.43	1092454.47	792062.4	1325618.15	1701112.88	1969983.23	1499365.66	1389497.21	1264797.04	795509.09	412726.45	867040.79
MW0007843	T3_negative	Monomethyl phenylphosphonate	Benzene and substituted derivatives	C7H9O3P	171.0259	172.0289	2.6798	[M-H]-	10.4679277350073	3	0.7312	2411642.09	1340813.26	352156.72	1952215.09	161537.58	131626.35	701846.81	553588.32	203923.55	783184.4	800835.13	2275291.72	1384755.15	1638111.85	1617186.14	1424390.5	1699766.99	2040976.45	2383929.02	4321979.79	1719599.74	1442774.61	1818006.39	10089914.73	832172.78	1638219.79	1557581.98	4292842.89	5834311.44	1622098.71	3219301.46	1647706.08	1391749.9	1339002.45	2639940.96	2544350.85	2260178.0	2503795.73
MW0115671	T3_negative	Bromomethane	Hydrocarbon derivatives	CH3Br	92.9264	93.9418	1.218	[M-H]-	20.2709960925063	3	0.7233	2420513.3	2339711.85	2297395.61	2701049.98	1972514.64	2066599.91	2690512.22	2239421.19	3211620.54	2336049.87	9173815.6	8942800.63	16363342.41	4687787.74	10081901.17	10168622.73	9697977.36	9980850.84	2086671.01	3069272.11	8195718.6	4027383.85	10934782.45	9526117.08	8049543.25	8139604.73	3948643.79	2622662.45	2471575.62	30067364.9	2711449.93	4825908.21	2579354.95	2213398.88	2714733.23	8146258.82	8687189.64	10426134.46
MW0055459	T3_negative	Oleamide	FFA	C18H35NO	326.2616	281.2719	6.9172	[M+HCOO]-	17.0954658199207	3	0.7223	1743683.15	3754006.41	2573931.66	1785348.17	4749126.87	1822602.47	1659028.65	2945536.17	2686470.42	3099398.92	1433302.95	1615937.22	558797.39	1570906.72	2700082.46	2396070.46	3588139.2	2110766.72	3415330.93	3314835.28	1243804.34	2906000.75	1431000.68	1978579.9	1847452.08	1217696.16	1682909.1	1035655.16	1509671.43	1980615.69	985266.47	2302829.2	1404355.9	1032964.63	1410507.25	2560913.86	2542922.42	2698446.22
MW0112916	T3_negative	3-Phosphoglyceric acid	PA	C3H7O7P	185.9927	185.9929	0.7805	[M-]-	2.40395752001632	3	0.7221	4418259.91	5547264.53	3011503.06	1541875.45	2202171.49	3457884.7	1865976.26	1946653.12	2992589.99	1326483.51	6942311.2	9592445.33	8315773.74	8580568.36	5882618.39	5346848.08	5691497.29	6549510.52	9691433.73	6388164.55	5232685.85	5646643.94	8423482.14	10783289.97	4572301.03	8955598.16	10083017.75	7094351.48	1733112.02	7197785.69	5704559.29	5955079.72	3744189.92	3265216.89	2468626.46	5866013.03	5891214.94	5859178.95
MW0014493	T3_negative	4-Hydroxycrotonic acid	Organic acid and Its derivatives	C4H6O3	101.0228	102.0317	1.483	[M-H]-	4.0282800874891205	3	0.7185	17970775.84	15689682.56	16016685.76	19298500.21	25514155.92	18512202.13	17748199.38	44332259.14	46250379.22	30728188.36	28026470.91	26796357.69	22265244.87	15021629.39	19845685.14	16055084.5	11075296.53	15419199.34	13072761.22	12740421.66	10329208.52	6650946.12	3396238.66	6142381.91	5854019.87	6262708.96	6917925.97	4758583.98	3151598.36	15764406.05	2447640.31	711646.3	7986733.85	16189067.9	36322585.09	23584963.43	21921552.95	16840930.3
MW0127462	T3_negative	Divinyl sulfide	Others	C4H6S	171.0259	86.01899999999999	4.2255	[2M-H]-	12.0808404300021	3	0.7167	385066.89	260042.35	1576868.58	2966602.6	159269.75	543702.46	1422890.02	160854.66	277105.52	667751.37	595180.07	1176806.62	1431943.17	1610644.92	2958964.79	1042138.17	1556438.59	980060.68	967029.94	2626125.49	1721841.89	1160297.72	1409579.53	2528368.39	1423197.69	1400697.6	1843571.28	2011143.75	1137483.87	1757938.6	1532223.39	1377091.41	1571693.62	1287540.23	2050021.64	2160915.17	1745851.3	2054487.95
MW0005108	T3_negative	4-Hydroxymandelonitrile	Phenolics	C8H7NO2	208.0619	149.0477	4.3563	[M+CH3COO]-	2.28013902749069	3	0.7167	5454958.23	5397280.63	6225046.47	6199415.6	6145702.68	6706050.2	4395348.95	4342964.67	6623623.03	5846775.04	7151259.35	6428851.35	7172658.28	6256616.71	11384839.94	6425139.51	6383656.42	5481251.52	5642442.87	6747829.34	6190201.74	5640197.5	5994144.24	6409891.62	6761835.34	7271586.89	6543095.89	6216963.04	7389650.85	5584086.3	5971364.89	6382833.38	5796280.06	6650081.04	7249533.27	6210719.92	6232598.0	6226860.47
MW0063661	T3_negative	N-(octadecanoyl)-sphing-4-enine-1-phosphocholine	SM	C41H83N2O6P	775.5277	730.5989	7.1518	[M+HCOO]-	4.50765446155071	3	0.7132	2156.42	2156.42	2156.18	2131.29	2139.31	2131.63	2156.49	2156.42	2156.42	2156.61	104778.06	165475.31	151267.42	2156.42	2147.71	115177.41	2173.94	150474.09	10756.67	2164.43	2156.42	130857.9	157484.7	137428.56	158461.73	155393.99	2166.08	181212.64	111438.02	2156.42	2156.42	2161.5	2238.97	2200.47	2156.42	83823.12	79714.84	81843.4
MW0141009	T3_negative	1-(1Z-Octadecenyl)-2-(4Z,7Z,10Z,13Z,16Z,19Z-docosahexaenoyl)-sn-glycero-3-phosphoethanolamine	Others	C45H78NO7P	820.5546	775.5516	6.5291	[M+HCOO]-	17.8936909148521	3	0.7086	801623.2	786400.73	843678.76	1185435.12	808863.07	982307.37	917544.4	1328958.15	2005779.45	1074176.04	1112472.16	1043201.42	997091.75	638091.99	1269902.04	380637.33	180632.37	670226.49	1075097.38	581090.68	390006.01	751412.46	119705.23	717295.02	580412.31	471585.34	187640.07	415076.25	58780.23	511086.06	561695.03	358068.22	496359.65	88653.34	163903.56	331168.76	352156.7	324500.24
MW0157951	T3_negative	(1S,2R)-3-Methylcyclohexa-3,5-diene-1,2-diol	Alcohols	C7H10O2	147.0432	126.0681	2.0202	[M+Na-2H]-	1.05000000004907	3	0.7082	2553084.05	2535312.46	2038307.8	2569840.72	2620042.11	2876938.07	1805393.45	2389017.26	1976722.42	3161496.35	2931965.98	3985167.4	3865148.15	3646124.04	3676513.34	1610068.41	3147464.87	2228329.02	2793799.27	3490787.81	3598262.44	4404061.77	3796884.72	5577030.8	2575878.15	2423691.67	3055705.93	3388351.86	2968360.26	4262922.75	3832631.05	2992998.92	3742787.17	3443284.01	3142878.38	3040462.21	2977969.8	3027409.45
MW0005005	T3_negative	4-Fluorophenylacetic acid	Benzene and substituted derivatives	C8H7FO2	199.021	154.043	0.7805	[M+HCOO]-	9.734511157475369	3	0.7077	7602373.97	7956064.22	4574268.24	6305359.92	3659680.53	3889369.67	4796009.13	4369635.52	2432017.38	5183902.59	5011915.21	18994954.93	17760101.79	11782540.41	13993214.25	13144996.37	18898581.64	3700457.7	25052361.47	15191963.3	5759596.42	13130917.59	18623872.83	29028380.02	6683248.03	11681371.23	15610468.99	13635076.35	5917781.33	13392981.31	15192690.93	15834324.68	7433631.41	3849957.12	5661123.65	11484796.94	11342311.31	11221718.63
MW0137920	T3_negative	Demethoxykanugin	Heterocyclic compounds	C18H14O6	371.0744	326.079	6.227	[M+HCOO]-	2.2900920974677796	3	0.6976	130340.77	151494.18	151830.61	170258.49	333319.72	135973.52	115105.62	112907.35	146013.38	157221.71	150582.45	94623.11	89530.32	76696.85	155579.47	163094.53	84703.54	166333.82	36739.4	120801.8	152545.71	143188.31	121789.32	71910.48	81617.16	114751.3	112183.42	163459.37	54844.79	113851.52	61130.34	90655.35	137825.17	102685.51	117178.23	169273.98	161592.49	165556.4
MW0122954	T3_negative	Atorvastatin	Heterocyclic compounds	C33H35FN2O5	539.2452	558.253	4.4876	[M-H2O-H]-	22.16184523571	3	0.6933	2484333.74	6885893.12	2592399.69	5536426.78	4359481.1	2918793.06	3149129.54	1233757.16	5638645.96	2694830.99	2526842.39	1097451.06	1527936.04	1939712.08	3667330.09	1671953.98	2744069.54	967084.0	2905882.6	1544448.04	3336731.67	1754540.35	1087081.12	2419408.42	1647512.97	2650368.23	3566242.01	2735122.08	4037745.83	3001747.09	1991889.47	3747665.63	407798.57	3979931.65	3333805.48	2774362.74	2803194.26	2806495.89
MW0142425	T3_negative	2-Hydroxyisophthalic acid	Benzene and substituted derivatives	C8H6O5	181.0084	182.0215	8.8939	[M-H]-	14.8055468750385	3	0.6915	2646250.11	5701289.81	2128445.98	2301786.7	2654864.02	2440267.73	2829905.36	6644720.2	2979961.13	3248317.59	4776541.6	4913207.43	5396833.18	2235630.85	2505533.87	4911360.13	4808241.04	4562958.81	4267462.39	5209136.93	4239395.7	4596835.68	4931845.18	4805593.14	4697688.51	4480857.24	4774593.18	4434544.28	4894850.27	4709555.73	5428983.02	5218348.88	5003498.17	5482246.54	5545830.43	5868512.06	5747590.9	5659064.36
MW0053477	T3_negative	Geniposide	Heterocyclic compounds	C17H24O10	433.1339	388.1369	2.0202	[M+HCOO]-	1.37544976845597	3	0.6857	576391.13	531651.85	781353.3	667586.35	475526.33	620582.75	363663.04	535205.5	942595.13	513884.05	814822.45	1256492.92	2196148.25	1103246.49	948686.01	492432.11	1277326.55	537166.92	1160940.9	880507.1	1095366.85	1594264.72	1245702.86	1649864.51	1088347.14	948333.99	814230.85	1180244.57	1129015.01	1284118.72	1075324.84	1364346.48	1495688.94	1393060.15	1405589.46	1070547.09	1070658.06	1102863.08
MW0006171	T3_negative	Benzene	Benzene and substituted derivatives	C6H6	113.0227	78.047	4.0507	[M+Cl]-	15.8750000000296	3	0.6854	285742.52	502065.48	810647.35	934917.2	334730.2	1662986.99	814033.51	499073.69	234877.66	1455513.91	1245569.15	2176035.89	1434396.5	1769274.09	1411714.46	1778314.21	1920920.9	971629.66	2849971.59	1430545.2	1714559.62	4747331.44	3076490.43	1903520.81	10609842.64	1634794.9	1686731.88	1116916.33	1137667.8	1241408.49	731815.91	2584251.04	1615653.76	1486429.75	2021002.88	1822828.22	1914267.62	1867410.95
MW0136612	T3_negative	6''-Acetylliquiritin	Heterocyclic compounds	C23H24O10	505.1329	460.1369	5.4803	[M+HCOO]-	3.1080062259271606	3	0.6826	1972118.49	2081087.66	2057266.12	2186182.2	2295310.21	2071720.57	2169944.19	1955874.46	2137937.6	2103766.99	1960208.5	2089120.5	1922588.73	1917717.16	1895340.48	1966288.95	1895251.4	2104262.68	1929179.66	1988610.64	2022165.58	2063124.07	2084614.69	2130477.43	2075992.27	1913133.01	1974834.8	2062951.5	2149667.6	1967872.59	2028051.87	1915297.83	1878523.9	1975024.4	2076310.06	2029381.36	2035661.7	2039197.89
MW0155706	T3_negative	3alpha-Hydroxy-5beta-pregnane-20-one sulfate	Hormones and hormone related compounds	C21H34O5S	397.2221	398.2127	6.6344	[M-H]-	20.5452176250276	3	0.6759999999999999	596111.03	769225.28	502615.77	495634.12	198824.83	252491.35	354921.35	976162.75	1425277.32	1161440.13	319783.25	49813.65	443516.76	57652.77	266395.05	27567.35	134969.25	193753.62	131720.5	198365.72	110108.8	362793.46	568247.83	144274.47	36338.34	138313.63	524295.76	360845.19	433818.02	227842.27	14593.85	565299.35	562170.71	439428.46	928618.09	454160.88	453809.03	451102.73
MW0103498	T3_negative	2-Chloro-2'-Deoxyadenosine	Nucleotide and Its metabolites	C10H12ClN5O3	284.0493	285.0629	4.3628	[M-H]-	17.3790645524718	3	0.6747	2613143.57	2935245.43	3072441.48	3113664.38	2745517.81	2654662.67	2118961.22	2147115.18	3179759.42	2598425.33	3080361.1	2710565.61	3072537.55	2972713.02	2531103.34	2940648.37	2668626.64	3068672.56	3007468.65	4381821.88	2582600.92	3681125.29	3157167.21	2479347.69	2932912.4	3121412.78	3394298.18	2975004.33	2995941.64	2847786.33	2989463.61	3256739.62	2987707.19	3265377.61	3450883.25	2888225.3	2878354.32	2937970.72
MW0143251	T3_negative	(4-Amino-2-methylpyrimidin-5-yl)methyl trihydrogen diphosphate	Organic acid and Its derivatives	C6H11N3O7P2	299.0051	299.0072	1.6521	[M-]-	8.371595475011869	3	0.6728	3597999.57	21294190.41	14368437.56	4442058.63	24797508.19	12929441.49	26711067.21	11928348.36	24127481.06	15751052.35	1993458.84	2200559.47	1430242.9	1866687.36	15550622.26	3647682.55	2797376.14	3499104.61	4443181.83	1190070.26	23438638.96	8536989.05	4240215.81	1365394.85	4907297.63	3117996.52	22639291.07	10411072.59	6468547.56	2971747.84	2067054.69	12229854.15	2522963.89	5042829.65	1472878.14	5860846.05	6273345.89	4894238.0
MW0126537	T3_negative	Sempervirene	Heterocyclic compounds	C19H16N2	317.1378	272.1313	7.6262	[M+HCOO]-	22.071932854998998	3	0.6703	853433.92	609542.55	776461.22	969150.07	627320.08	651449.65	571451.03	728932.22	223831.38	705043.37	440388.93	167861.03	276586.56	163921.74	1093349.8	92270.99	271484.96	250835.23	440721.97	1577170.41	431803.95	241682.77	204310.35	123871.47	426547.83	356362.98	949312.06	438719.23	344116.48	229415.6	371543.73	439657.84	668128.26	978006.8	807774.51	310318.42	306497.51	305262.15
MW0002196	T3_negative	1,3,5-Trichloro-2-methoxybenzene	Phenolics	C7H5Cl3O	208.9294	209.9406	8.8812	[M-H]-	9.97504620499967	3	0.6678	12536889.24	10485245.2	10484394.28	11223273.67	8861005.51	8053348.93	7776646.12	9717929.39	8351724.34	9219171.24	7432513.31	6862607.72	6456060.99	6725699.67	5956542.17	5661934.87	7272090.38	9048976.66	7382249.82	6435923.36	6452277.06	10500037.79	7417613.25	7683985.57	10654678.08	8326066.04	7955413.82	7579494.95	8437112.04	7383182.22	8278074.17	8102329.43	7106754.93	9179763.23	9989252.61	11051640.23	10472967.07	11084284.52
MW0052482	T3_negative	(4R,5S,15R)-15-[(2S,3R,4R)-3,4-dihydroxy-6-methyl-5-methylideneheptan-2-yl]-4,5-dihydroxy-2,16-dimethyl-9-oxatetracyclo[9.7.0.02,7.012,16]octadecan-8-one	Heterocyclic compounds	C28H46O6	477.2767	478.3294	6.8787	[M-H]-	20.5536956994922	3	0.6671	2214734.76	6306222.3	2203672.4	4141988.38	2986183.53	3693555.2	2055456.32	3670950.98	3348909.98	4370964.11	2164923.58	299140.66	597126.55	4196453.59	579753.15	1073032.37	1336313.32	1134806.49	323564.83	671427.65	1107722.23	92191.52	126641.52	751446.53	805365.03	431523.88	1080659.26	542221.75	276674.77	142965.5	338074.82	876175.62	3297116.16	1230564.49	1204522.6	1626591.38	1523613.66	1438598.37
MW0141372	T3_negative	13-Azaprostanoic acid	FFA	C19H37NO2	310.2671	311.2824	7.1905	[M-H]-	18.7638935550183	3	0.6628	1169570.59	1280350.29	1609991.98	1137968.15	2346726.1	1839490.12	1358382.63	1577872.94	1410866.63	1483146.21	1146925.37	1194406.41	679048.95	1249802.93	1994828.45	958518.85	1208028.44	1060156.72	1324501.32	1559980.96	719310.48	1234956.62	1085873.65	1118631.48	1400682.37	1345827.63	1220853.05	1373507.05	1498121.96	1472394.58	770457.91	1439053.62	1091346.13	725822.18	1908133.79	1450398.9	1350775.02	1402022.59
MW0123151	T3_negative	Brassicanal C	Heterocyclic compounds	C10H9NO3S	222.02900000000002	223.0303	2.0202	[M-H]-	14.3294463450161	3	0.6559	4352508.48	5163610.99	6108225.48	4936108.79	3632028.39	6914634.69	4951221.9	4954272.5	6617948.42	5817644.01	5841742.88	6698959.23	11649395.2	9082814.19	7275834.19	4415001.07	7772549.78	5658199.74	7291728.36	3472995.91	8226035.88	8871604.59	8157321.29	7096497.56	6816251.38	4392090.39	6598369.75	5709127.87	7509827.11	8583176.58	6920613.86	10088631.84	9493017.32	8959820.38	8245092.73	6902588.55	6410477.91	6717771.37
MW0147861	T3_negative	Cucurbitacin C	Esters	C32H48O8	605.3346	560.3349	3.6482	[M+HCOO]-	6.58859562575755	3	0.6525	239931.76	3992053.05	157279.28	6917592.04	3228375.83	210309.92	2209006.96	27923.24	125908.57	207481.03	715400.52	1043926.86	934836.14	7940583.0	8860215.66	612934.88	7434334.75	1185284.6	10555143.91	7991178.02	6635886.84	188820.41	830135.67	850334.05	674373.11	853269.94	7408061.2	688283.39	384897.5	8162931.3	8049931.05	6857146.64	7452422.69	8766108.26	6430319.76	4414169.52	4451977.25	4347979.81
MW0151293	T3_negative	Icaceine	Heterocyclic compounds	C22H33NO4	374.2438	375.241	6.5949	[M-H]-	22.8796705700063	3	0.6495	83594.64	123730.85	69353.11	55486.79	70684.36	43044.75	17001.38	88419.45	53750.57	5889.11	125703.61	358761.95	118612.42	120554.33	93187.62	100449.56	118961.21	106116.75	162685.52	92053.55	114004.13	66639.09	68286.2	72673.58	61924.43	144428.98	105571.33	90145.6	65936.14	84323.97	61458.79	126984.28	95698.59	128171.41	201609.63	730408.66	723948.48	729247.16
MW0105096	T3_negative	3-Methylbutyl 2-oxopropanoate	Esters	C8H14O3	157.0852	158.0943	9.2048	[M-H]-	4.07910773006392	3	0.6489	2232091.83	3127151.29	2512319.86	1903170.99	2839526.43	3219998.43	2116970.98	2886618.03	13852464.45	13438919.55	3178121.87	2873335.53	15376522.71	13935099.06	14218455.49	15209182.08	14289389.55	13204912.78	15116527.33	1764427.77	15089797.39	3116613.9	17064739.05	1784930.46	3469432.61	15507619.38	2326604.6	2768063.38	3970144.18	14538482.41	7796572.8	16384719.7	13331011.45	14645935.42	16558860.02	8718075.45	7108791.74	9133567.83
MW0115320	T3_negative	Streptozocin	Carbohydrates and Its metabolites	C8H15N3O7	246.0734	265.091	1.7441	[M-H2O-H]-	0.415429169962067	3	0.6481	2305150.95	2029097.81	301998.34	174925.59	298848.64	2305607.35	1787126.72	763526.12	460292.04	1453548.12	3035333.55	1049844.3	4804022.38	3150334.1	1994355.01	1582848.46	2758690.64	1581798.85	5623584.65	1370712.11	6082143.58	3280882.79	1693834.08	5378181.55	993455.83	869876.36	2226714.71	2469778.34	1892532.41	2449152.67	2631567.7	3655165.25	2603238.71	3865026.36	2211660.79	3248231.77	3250123.2	3493881.69
MW0164607	T3_negative	Gal4Me(b1-4)Gal(b)-O-Me	Alcohols	C14H26O11	351.1316	370.1475	2.0202	[M-H2O-H]-	4.97499999994488	3	0.6475	3229429.66	2817672.41	4377696.74	3464027.92	2404694.86	3352638.03	2275198.13	3029141.93	4162166.28	2346447.83	3653087.3	5854615.79	11180010.75	5267394.21	5012442.39	2799321.58	5770979.9	2880878.18	5353146.29	4491042.71	4631359.84	8338006.0	6198902.12	9414145.65	4217385.24	4541326.65	4191756.6	5776206.79	5158547.11	7152466.92	6362204.12	7866817.32	7879913.63	6304592.99	6054811.46	5350922.55	5284254.63	5349052.9
MW0012963	T3_negative	1-Palmitoyl-sn-glycero-3-phosphoethanolamine	PE	C21H44NO7P	434.2641	453.2855	6.5949	[M-H2O-H]-	9.33177076365631	3	0.6399	111237.23	81991.19	81550.13	122640.65	93451.45	69556.13	31846.01	61933.51	81476.8	31296.16	240503.58	403443.24	6086.8	157574.89	127667.73	155387.54	173162.83	177969.76	222892.62	135478.6	136685.87	54705.98	103188.79	104781.05	93669.9	156474.96	166326.36	123319.19	95885.09	109059.04	117833.77	177510.58	170260.03	228030.81	324193.36	800765.97	665006.59	771778.59
MW0000559	T3_negative	(2,3-Dihydroxy-4-methoxyphenyl)(phenyl)methanone	Benzene and substituted derivatives	C14H12O4	279.0345	244.0736	0.7929999999999999	[M+Cl]-	21.8890352874723	3	0.6334	9238757.99	7392237.64	6605318.1	4781621.59	7446105.89	7344473.73	6096021.14	6005618.36	10548248.37	649579.33	9018251.11	13429050.24	9923325.17	7866084.26	11732612.83	9258370.69	8704668.37	9302641.52	10043433.46	9999653.29	8929422.38	7769201.71	8459072.35	9122780.51	6899305.51	8772472.09	7057025.41	9797418.5	11000190.25	10427258.82	10002964.66	8374090.3	11329661.71	10585746.61	9847007.88	9016501.04	9029056.01	8870602.85
MW0106387	T3_negative	Dexrazoxane	Ketones	C11H16N4O4	313.1177	268.1172	4.7264	[M+HCOO]-	8.6034630524523	3	0.624	127506.28	332200.32	96680.01	212602.41	209817.36	207622.35	73196.11	133391.93	270387.93	109163.76	412161.77	1024260.75	373721.01	202209.43	440591.26	214411.2	406725.89	1214869.82	411886.16	645720.38	130954.8	294559.93	242814.89	337978.03	133758.48	401048.38	247711.41	234453.44	72115.24	288639.99	673244.43	467353.54	131730.53	445862.58	225946.88	310917.81	298339.97	266439.82
MW0148548	T3_negative	Dimethyl telluride	Others	C2H6Te	158.9217	157.9514	7.5595	[M-H]-	21.2126250075784	3	0.6235	39031.18	55694.63	14812.73	73985.53	78552.28	38718.74	22962.98	7301.49	13418.56	10974.11	6282.32	4989.22	16272.22	16557.87	42109.43	47373.4	95738.97	26515.57	54115.35	91687.79	54228.25	75076.21	60692.53	83887.68	47943.21	38535.12	126021.47	46323.87	71912.9	59993.0	76952.53	55649.65	85085.04	117009.43	126224.9	77033.9	78129.15	77512.14
MW0142580	T3_negative	N-Lignoceroyl Taurine	Organic acid and Its derivatives	C26H53NO4S	475.3777	475.3695	8.8234	[M-]-	13.5841192828758	3	0.622	131450.43	312275.84	89443.77	166096.69	90109.79	120651.45	142540.34	146345.17	35007.53	479645.46	782524.93	67996.82	398162.02	501357.04	169953.48	505739.23	352503.54	75182.07	307877.5	512904.2	469237.67	74838.04	370274.05	539115.36	136954.33	98101.8	390428.74	304454.53	538505.6	58263.14	752701.59	159632.75	665677.79	208294.53	568223.85	225345.36	277932.62	302903.43
MW0109259	T3_negative	(R)-3-Amino-4-(3-hexylphenylamino)-4-oxobutylphosphonic acid	Others	C16H27N2O4P	323.1611	342.1708	6.1224	[M-H2O-H]-	21.0085888674882	3	0.6188	1613017.7	905103.85	1263390.18	922922.42	1018074.87	1239645.14	1245425.22	1226977.59	2113450.67	1954824.14	1544673.02	429306.81	1173598.73	433816.44	1439823.37	403576.32	803244.27	512647.89	419689.28	1809309.43	376691.54	138764.83	306219.13	358685.26	122768.2	48448.0	1827451.63	30971.23	378122.9	552017.14	477886.13	743722.54	208094.36	779910.64	760624.55	553275.63	401713.6	515065.24
MW0115251	T3_negative	Salidroside	Benzene and substituted derivatives	C14H20O7	599.2462	300.1209	4.0157	[2M-H]-	22.7586459662784	3	0.6188	76632.0	160802.93	125444.26	272034.78	127045.23	66091.8	72461.1	220297.9	230687.87	186883.26	96704.18	408164.94	339878.47	609721.71	390149.14	377413.23	866178.08	470519.8	734113.91	425543.43	140074.71	633138.01	32311.83	149395.41	154510.93	63922.25	95661.39	85393.36	68519.3	705134.48	522114.77	560962.52	170652.0	169029.13	160040.75	337224.66	340015.07	347041.92
MW0106025	T3_negative	Bestatin hydrochloride	Benzene and substituted derivatives	C16H25ClN2O4	307.1571	344.1503	7.8179	[M-H]-	24.1789215250776	3	0.618	103181.48	156973.39	166851.82	176865.2	129229.67	136500.05	68303.58	87800.82	124855.84	120470.85	53520.5	43119.39	30680.26	65396.68	92703.86	32289.37	40403.42	86807.1	108300.54	88207.35	120648.79	47513.17	78815.76	100794.5	50690.8	45789.2	117405.02	96031.6	69172.14	64247.59	72061.74	69003.4	97523.96	73489.56	74751.73	71187.55	65473.32	56633.81
MW0149077	T3_negative	Eupachloroxin	Heterocyclic compounds	C20H25ClO8	427.1161	428.1238	2.0202	[M-H]-	0.185973859130044	3	0.6131	1372523.19	1200636.34	2145503.18	1126669.27	983749.18	1565520.03	1139859.42	1369852.53	1842275.81	976730.4	1411306.83	2703568.22	3849119.46	2381222.34	2046993.25	1253196.25	2491374.29	905178.4	2371067.5	2135355.17	2408625.08	3410645.05	2305093.38	4826912.89	2092557.57	1983613.77	1747484.34	2658115.56	2130965.06	3168170.57	2694162.72	2873076.38	2851506.65	3021155.87	2392217.31	2341122.44	2277877.36	2386330.03
MW0123113	T3_negative	Biotin sulfone	Ketones	C10H16N2O5S	276.0833	276.078	2.0202	[M-]-	13.6106586400331	3	0.6125	1414394.31	1549838.26	1187106.41	1258697.12	950158.45	1882109.3	1143752.11	1020632.04	2185111.79	1172290.35	1235717.98	2561006.74	3454603.52	2523978.51	2548024.21	1814290.76	2166927.08	1675289.95	1671920.08	1285929.05	2397265.21	2948851.22	2522260.93	2531343.41	1730126.97	2790074.31	2173644.12	2752932.1	2069701.07	2818424.35	2504069.41	2938680.5	1897089.16	1977643.24	1824595.71	2045488.33	2063994.41	2139409.87
MEDL01999	T3_negative	Floionolic acid	FFA	C18H36O5	331.2474	332.2563	7.5729	[M-H]-	4.77941346261446	3	0.6081	155801.05	901941.56	162317.99	444558.22	584114.59	155030.81	232819.06	61954.54	156113.23	176215.13	521149.47	142739.25	716672.08	669353.49	840720.39	415967.51	841554.46	489522.13	1055836.24	612488.05	639588.36	295723.71	441615.75	103469.34	297347.91	514097.76	715255.08	747490.78	320202.65	621259.26	857420.43	606690.43	597406.84	993647.27	479989.72	297266.5	291628.34	288320.76
MW0002243	T3_negative	2,4-Dichlorobenzoic acid	Benzene and substituted derivatives	C7H4Cl2O2	248.9722	189.9588	7.2847	[M+CH3COO]-	2.61746089250892	3	0.6039	566059.82	287062.44	303760.63	273161.5	201383.84	377996.53	413937.68	92002.33	258289.35	287998.74	264872.25	268230.56	233950.62	234008.0	167107.19	232880.25	69685.09	291193.15	145590.8	145646.18	294769.01	259445.12	89031.88	140238.95	257727.2	254480.83	137997.51	24977.73	157485.16	46511.69	175635.49	135632.43	165397.53	76714.33	108104.42	194864.51	189373.3	131651.85
MEDL01927	T3_negative	Benzoylmalic acid	Phenolic acids	C11H10O6	283.04	238.0477	0.8306	[M+HCOO]-	13.7245166025934	3	0.6019	5747099.61	9445882.86	6089640.74	3234997.46	3138978.97	5911826.63	5031345.11	1125093.5	6077829.84	2707875.38	12665820.84	10991922.8	11792424.68	9492215.56	9512970.5	5701655.55	8970270.99	8843270.76	8680705.99	11346283.6	10433896.35	8311811.2	10656623.5	11078989.01	8183980.43	10600205.98	7624474.76	8059927.94	5897652.24	8300567.87	9808591.58	8664203.79	9200847.67	10533818.36	8459818.6	9023913.8	9115549.52	8989707.83
MW0137430	T3_negative	Astilbin	Heterocyclic compounds	C21H22O11	509.1191	450.1162	2.0202	[M+CH3COO]-	21.934963010313503	3	0.6017	567562.56	676765.77	846684.06	576830.76	561986.19	639692.12	492627.92	413902.72	535742.2	494930.7	647507.82	937264.67	1548595.54	1133812.03	869199.97	554602.67	980985.94	456670.05	866961.19	700854.43	738325.99	1234658.45	1104392.23	1166942.75	808082.16	621425.13	688876.18	948081.37	659980.02	953691.0	1023154.72	1252382.55	953846.23	1151500.0	960686.06	862668.02	866901.19	892706.36
MW0113999	T3_negative	beta-L-Fucose	Sugars	C6H12O5	201.0239	164.0685	4.2652	[M+K-2H]-	17.0750000000197	3	0.5923	1468705.55	2293622.9	2487071.91	1999097.32	1889057.38	2119608.16	2171890.81	2351429.26	2290436.96	2063088.06	3047669.32	2065087.47	3155657.7	3602500.82	3692559.15	3371431.6	2094820.79	1986356.02	2637274.32	2534628.35	2501454.45	2407264.22	5033674.09	14012773.24	4920187.11	2399463.28	2435027.74	2752942.79	4000603.14	2766526.94	4951991.75	3988271.94	2569114.36	5594694.44	2105544.88	4251115.42	4194134.76	3648616.69
MW0130458	T3_negative	2',5'-Dihydroxychalcone	Ketones	C15H12O3	221.0647	240.0786	9.7766	[M-H2O-H]-	11.216076945004302	3	0.5567	19009657.79	21707144.76	25431021.5	21547100.9	4785348.57	14744636.89	4216154.82	20623444.96	5390115.97	11248487.8	3930835.39	4642435.26	5266806.6	2510102.07	6768908.07	15107690.25	13468677.48	3667050.52	10105276.8	12572821.28	3558428.87	12541466.26	4272034.22	3353548.35	3307773.82	2576860.18	3052461.82	9749678.5	6357251.18	12908193.49	4228113.58	2449196.19	2912990.35	2886786.77	2588570.68	5020090.62	3703698.84	5100046.19
MW0156607	T3_negative	Senaetnine	Heterocyclic compounds	C20H23NO7	448.1708	389.1475	6.5949	[M+CH3COO]-	22.576292729820004	3	0.5504	270620.34	277411.0	245691.22	497249.67	254995.0	257641.68	70729.75	146548.2	214789.51	243239.18	46984.14	94619.53	152745.48	278227.61	174685.04	66339.0	125121.19	55311.83	100316.33	219064.67	256249.27	92249.3	111014.64	195726.93	95458.04	96595.51	294714.71	152249.22	57950.73	198312.4	122441.37	200098.66	229573.2	174446.84	283683.51	288988.89	274968.3	281602.65
MW0123891	T3_negative	Ethionamide	Heterocyclic compounds	C8H10N2S	165.0388	166.0565	7.3109	[M-H]-	24.899411502516998	3	0.5126	183120.75	278964.9	314454.03	383283.66	312052.36	194367.57	342277.33	99358.02	105801.1	98130.52	85027.07	96762.78	100544.55	148801.58	127387.49	50232.5	63340.14	82289.26	198145.29	404795.96	100826.03	90783.55	84037.55	83098.36	145327.75	181690.28	138789.43	140669.9	122035.66	125799.36	271179.13	112439.0	121108.01	124732.78	136819.92	2270347.63	1867288.25	2225614.34
MW0122776	T3_negative	Alloxan	Heterocyclic compounds	C4H2N2O4	201.0239	142.0015	2.9802	[M+CH3COO]-	21.8973613274898	3	0.5122	2100696.75	951705.18	569692.77	718610.37	738574.0	1985248.5	706747.95	826479.89	798868.24	582548.74	1465618.64	1390577.92	5841575.98	829887.24	1326345.24	1824930.8	3275168.77	1071281.68	1055255.31	1158516.58	649389.57	1121347.29	1026452.39	1714248.26	1137823.98	1208805.63	1081574.77	1949281.52	1151163.69	3894841.56	1086730.62	761660.16	852086.25	2349433.06	1114459.31	2736418.39	3985824.36	4420337.94
MW0118673	T3_negative	2-Methoxy-3-methyl-9H-carbazole	Heterocyclic compounds	C14H13NO	246.0734	211.0997	2.0202	[M+Cl]-	10.315861039984501	3	0.5033	17707591.91	19078424.49	25757507.54	20701903.14	17021358.21	18533998.1	18130843.43	20331355.33	23209801.47	16419575.92	21741631.53	26968101.51	22469257.11	28637451.08	26124879.51	19494442.91	26353119.37	19848041.17	26883354.99	29010028.15	27413487.14	29947080.21	28046520.12	36499061.83	25679936.19	14429013.64	16420490.97	16165373.65	25938373.2	28206196.12	22916405.2	30255215.06	34002746.5	30890645.37	28024569.19	23414650.95	23298119.96	24394950.68
MW0015404	T3_negative	9,10-DHOME	Oxidized lipids	C18H34O4	349.2129	314.2457	6.6601	[M+Cl]-	5.524999999977349	1b	0.8159	195583.14	1440561.49	500012.85	1676669.98	774318.67	397450.17	269740.17	52319.63	77813.46	969824.47	514736.71	462453.58	516225.51	2650699.0	3914665.82	232338.11	2124865.12	799554.64	3620428.53	2803099.53	2261596.69	539162.91	484700.98	347514.19	485518.8	422123.43	3548263.02	260872.91	325416.52	2767848.81	3012248.86	2784087.25	2125104.04	3882445.99	1814128.9	270705.16	263322.22	270228.48
MW0012191	T3_negative	12,13-DiHOME	Oxidized lipids	C18H34O4	313.2365	314.2457	6.2535	[M-H]-	4.16573482254989	2	0.9061	94952.81	14164809.0	32126.46	9021942.99	9011580.31	87924.67	5635632.35	26864.33	21779.68	243331.82	25676.42	4875340.99	4726663.6	9004005.9	16597386.56	3054119.52	9581632.34	27945.54	18261789.45	14524743.46	9150321.29	4526212.59	4881824.78	6148145.0	4232442.88	6384511.79	16725732.31	6540310.6	2949809.16	10887237.36	15325879.01	12763348.0	8384423.0	16373525.49	11503007.8	5104832.74	5372708.1	5425850.07
MW0142824	T3_negative	3beta,21-Dihydroxy-pregna-5,7,9(11)-trien-20-one diacetate	Esters	C25H32O5	823.4425	412.225	3.9376	[2M-H]-	8.87996468828185	3	0.6996	575191.6	1047229.51	564247.16	335765.05	219684.79	169115.78	569001.23	650744.58	457215.08	500828.0	755002.0	813472.69	571730.5	956343.28	1282277.23	476768.27	781563.69	1279371.89	1115767.03	1082533.14	900127.93	541459.16	794768.17	842233.11	636788.95	882185.42	538411.75	811077.09	385388.33	856876.13	946046.2	855609.49	867618.14	1249854.02	745888.61	682854.9	684707.21	692068.55
MW0146836	T3_negative	Botrydial	Esters	C17H26O5	309.173	310.178	8.1434	[M-H]-	4.3319001075303705	3	0.6429	332683.37	256401.46	391924.65	314752.09	313728.49	335842.2	86733.14	139889.17	183670.33	46613.8	137817.08	90746.92	147559.54	109899.35	32357.7	9849.89	27499.04	19584.72	28944.36	36608.98	97855.38	79507.43	54800.17	35122.07	72583.61	343721.61	253092.49	415134.84	136266.51	69553.32	91390.03	83444.32	49907.31	68823.96	13886.89	138630.91	80209.43	137550.74
MW0142781	T3_negative	3alpha,12alpha-Dihydroxy-5beta-chol-6-en-24-oic acid	Esters	C24H38O4	411.2385	390.277	6.1484	[M+Na-2H]-	6.541006236722441	3	0.6411	744058.05	23943.74	883519.03	721823.0	683814.96	270077.04	678129.39	726961.52	219148.99	669240.09	794646.82	614830.76	258926.8	836299.11	2304796.96	1050565.19	991607.88	921167.38	753147.15	871918.86	778272.38	782953.92	954731.14	1335868.66	712842.8	826905.43	817195.04	846316.78	1503356.93	841664.53	729737.85	1003662.99	1069760.22	1082306.83	817502.26	920117.99	946232.12	968025.06
MW0157883	T3_negative	threo-3-Hydroxy-D-aspartate	Small Peptide	C4H7NO5	165.0538	149.0324	9.843	[M+NH4-2H]-	5.2000000000163	3	0.6275	96539.12	93218.57	87927.55	22089.18	172720.08	173819.13	134512.65	185969.52	235898.65	150593.35	23566.26	295542.12	164145.5	237482.73	208958.49	222831.03	252259.52	286443.19	183800.31	205913.11	183261.18	203950.84	197677.76	198234.05	272175.31	222037.67	160415.75	301166.09	179868.66	247565.64	240310.98	196717.09	220052.85	278733.05	213495.37	384365.76	380380.61	324769.89
FDATN00247	T3_negative	Bazedoxifene HCl	Medicine	C30H35ClN2O3	469.2625	506.2336	6.1484	[M-H]-	24.2899367469147	3	0.6163	2260268.74	1871171.94	1450590.98	1005769.85	1905050.18	1148995.86	1688550.7	1882441.8	1467521.88	1671852.31	1525611.41	1484126.01	1383398.22	1555265.88	1781471.79	1439605.32	1083195.42	1244884.7	906685.77	1433699.86	1313559.84	1201520.59	1474988.99	1398230.16	966785.72	1183267.02	1315556.41	1102116.48	1762953.83	985330.19	1618001.12	1315433.35	1683462.31	1032103.32	1047838.77	1178307.9	1160393.08	1195310.84
MW0117883	T3_negative	2,4,6-Trimethyl-1,3,5-trithiane	Heterocyclic compounds	C6H12S3	359.0141	180.0101	8.8686	[2M-H]-	0.573150694975766	3	0.6156	3545678.53	3432413.82	3312248.93	3406254.38	3026765.37	3847903.26	3089728.72	4183097.69	3883911.36	2969321.62	2859421.54	2876159.9	2713792.61	2526761.91	2611627.4	2546070.34	3305700.54	2645570.99	2917297.68	2688134.24	2965699.82	2372278.24	2691418.06	2684082.36	3381765.64	2752014.78	3085390.08	2708830.32	3373660.64	3111085.45	3369543.07	3306464.51	2609945.05	3473313.22	2803436.56	3028214.34	3142013.16	3009316.66
MW0147923	T3_negative	Cyclo(deltaAla-L-Val)	Small Peptide	C8H12N2O2	213.0839	168.0899	0.6656	[M+HCOO]-	7.16815185498376	3	0.5944	3189735.83	4840632.1	2657929.7	551242.27	205306.78	3501237.41	1575574.14	2680956.74	3430301.65	1882797.26	4636411.16	4360389.41	4317983.22	4473351.24	3618625.37	2831639.91	3462876.31	4052602.15	5911037.28	3752806.41	4123902.28	2799648.51	3533135.54	4173239.81	2683275.56	4834361.78	6299231.75	4063190.35	1704741.57	2251832.42	4938318.24	3665049.8	3664593.14	3368450.06	2522493.68	3844861.34	3881165.76	3878377.6
MW0012846	T3_negative	[2-hydroxy-3-[(9Z,12Z)-octadeca-9,12-dienoyl]oxypropyl] 2-(trimethylazaniumyl)ethyl phosphate	PC	C26H50NO7P	564.3288	519.3325	6.9296	[M+HCOO]-	3.6580108699497402	1a	0.9491	2019028.61	2252271.18	2241613.48	2243323.02	2173902.04	2872333.93	1730993.88	1925303.16	1933090.34	2837160.08	2226340.18	424055.33	782639.06	3174269.14	1133466.58	811619.0	464649.24	1177263.4	759644.82	1459189.4	1661897.61	296536.66	646261.78	853635.27	204421.57	605664.31	2187506.57	766711.18	977032.8	736456.72	1479929.9	1861475.97	2017510.13	1586339.44	1595682.8	1484283.55	1459394.21	1476110.93
MW0115536	T3_negative	Glucose	Sugars	C6H12O6	179.0546	180.0634	0.7549	[M-H]-	3.9539952075529103	1a	0.9464	61188775.92	66288694.05	81491496.08	101769218.37	79473478.66	72017851.43	86566605.83	85888278.43	88643104.83	103701226.03	50095859.53	61025013.51	58786008.63	57908472.87	62135483.58	51926296.23	70406854.29	43254262.29	38405527.72	63455182.1	64895078.15	58470572.05	58153687.54	26575759.76	83915553.67	32660641.67	65394019.52	57533003.33	100625820.13	56132212.67	53894835.37	60119810.39	69292697.48	80318351.07	90379150.31	64675160.03	64777590.66	64676473.62
MEDN1761	T3_negative	Talose	Sugars	C6H12O6	179.0546	180.0634	1.2307	[M-H]-	3.98901367255178	1a	0.8523	6309258.76	7278204.7	3342722.5	12089608.72	5485237.26	8228042.41	3712391.95	1672572.78	11149635.49	12792409.43	1558224.26	7585194.98	3703631.11	1996340.02	1076520.68	1862641.49	3642507.11	4197800.28	1611924.28	4446443.53	2425879.46	3769139.49	4086660.4	1228135.32	5066475.5	1031639.53	2082189.04	2346223.49	10828200.83	2298215.13	6200869.76	1936984.05	4700031.2	1668321.39	2415607.34	4304825.5	4443462.58	4600398.1
MW0150781	T3_negative	Palmitic acid	FFA	C16H32O2	255.2311	256.2402	8.8686	[M-H]-	3.82142335254798	1b	0.8653	6756571.08	5959966.67	4656044.86	3830410.33	4112562.92	5273118.68	4793492.13	6814496.88	6143183.17	4549069.02	9913577.14	8524062.0	14197096.32	11646733.27	8247275.59	12669763.2	4417636.34	8135247.99	8595822.46	5287311.89	6217334.85	8040601.98	6608789.4	5602943.94	5476269.52	18143388.98	7773622.64	6992812.94	6166689.33	8130597.72	7477135.28	6812175.65	7690883.9	6955006.31	6423650.69	6141144.69	5450219.66	6085842.87
MW0054481	T3_negative	[(2R)-2-(hexadecanoyloxy)-3-hydroxypropoxy]phosphonic acid	PA	C19H39O7P	409.2337	410.2433	6.7368	[M-H]-	5.617802412427309	1b	0.6849	294614.04	2663973.67	2460434.71	1097089.66	1733368.68	453767.54	349027.13	203877.47	356769.64	167485.54	322514.69	327201.46	599666.02	2051821.56	15808480.25	5576521.79	21354397.61	3678413.9	2433975.73	2156267.42	2570823.94	1930991.11	1419528.98	5592914.09	1046833.09	1496159.38	1458989.51	7723276.09	5309360.53	2852806.41	1219741.44	4869719.55	24555392.04	3901263.25	1928781.43	3159720.84	3597709.51	3679443.68
MW0153271	T3_negative	LPE(0:0/18:2)	PE	C23H44NO7P	476.2752	477.2855	6.9044	[M-H]-	7.35571406204908	2	0.9258	10283768.65	42317322.96	11462375.06	29252583.46	14453429.27	29621972.98	11071592.12	16985495.49	15298696.43	44865356.0	13622005.63	1770519.21	3034535.5	23736912.59	5278649.29	5194666.33	5822631.87	5487398.63	3842116.62	7792413.9	6247908.06	1749142.02	9684805.05	6215558.52	3287946.59	5408425.97	22750649.16	5088170.01	6216862.43	3244759.99	5264435.26	13919871.65	17497244.62	13591499.66	12348955.44	10052405.77	9843823.73	9974473.68
MW0052792	T3_negative	Stearic acid	FFA	C18H36O2	283.2623	284.2715	8.856	[M-H]-	3.32760819006239	2	0.9082	14329855.92	5976208.08	7682971.44	13747976.86	22079305.47	17254027.14	11944455.39	16639841.96	27779050.75	11981164.39	51593915.39	46160759.99	52987935.26	133064603.05	82936496.12	92856308.36	45698997.33	61040587.49	55767908.85	35514967.55	13967014.7	52140723.63	24910610.56	21452232.11	26472111.82	15615548.88	12326919.91	36105543.84	8695506.98	28777986.27	14097106.94	20883692.96	25231562.05	16827429.76	26251660.98	15367646.78	16345464.25	17384614.71
MW0143684	T3_negative	5-Oxo-4,5-dihydro-2-furylacetic acid	Organic acid and Its derivatives	C6H6O4	140.9852	142.0266	0.6683	[M-H]-	10.259999287569599	2	0.8888	3435050.54	3457342.61	2943622.97	3501453.16	2539532.08	3630794.28	3823044.7	3483616.55	3910607.41	3388198.37	3363769.82	3650080.66	3657589.29	3914565.44	3741518.94	3409649.52	3595801.51	3037106.6	3594309.14	3299164.45	3517166.28	3898237.35	3363059.59	3910944.3	4068009.93	4057332.24	3862719.64	3637292.37	6276607.45	3984872.0	4106504.97	3866646.75	5573418.0	4057025.47	3997847.65	3641036.03	3677286.83	3698115.51
MW0059319	T3_negative	PE-NMe(15:0/24:0)	PE	C45H90NO8P	843.6594	803.6404	8.8812	[M-H+CH3CN]-	0.320034467001426	3	0.9898	842259.66	215739.54	701158.84	396404.29	963663.07	860695.75	617368.81	731489.11	761231.78	666054.66	600183.2	720066.86	955877.69	659685.76	529132.15	743907.87	868287.08	1052989.37	785356.93	538764.8	1235987.48	1699490.77	1740055.75	1367657.11	1260081.77	1113237.06	1138869.1	951676.93	1014447.99	958082.45	814193.22	833426.76	433962.05	729622.86	623531.59	1037251.58	1059157.65	1025340.51
MW0160282	T3_negative	Mannosylglycerate	Organic acid and Its derivatives	C9H16O9	267.0715	268.0794	0.768	[M-H]-	1.5750000000025501	3	0.9414	5111957.42	2980501.83	1435135.8	2331096.48	779837.38	1139555.35	2025346.88	4424215.01	2135463.04	1485308.45	1186172.65	5577087.75	4934322.3	3263561.37	2687633.94	3995439.41	5858206.7	1793686.77	5090474.76	2700167.29	2123913.48	5744727.93	7818814.19	1481576.2	3292868.94	1082890.77	5187921.08	7488173.51	4589842.04	3330047.44	2620361.68	4853272.93	3495229.84	1537738.38	4775613.88	3988790.26	3989090.23	3928984.66
MW0059305	T3_negative	PE-NMe(15:0/20:1(11Z))	PE	C41H80NO8P	726.5421	745.5622	7.0977	[M-H2O-H]-	2.9729778608254396	3	0.9193	168677.35	150078.2	216775.62	49204.31	152039.99	51213.42	26257.04	28613.92	50577.8	49360.2	27905.34	117513.24	454722.3	650331.93	2438578.7	1046816.4	494938.88	330956.53	628232.86	624289.39	866086.32	635102.76	787378.82	846002.11	788609.47	1221592.11	2044816.77	861761.7	2458605.71	1459449.33	1491696.23	1575398.61	1162376.87	6795538.48	1131081.53	571626.17	623895.55	591954.24
MW0059613	T3_negative	PE-NMe(20:1(11Z)/15:0)	PE	C41H80NO8P	726.5419	745.5622	8.8679	[M-H2O-H]-	3.2482535886246002	3	0.9151	549154.8	578841.37	432846.47	369849.03	356319.77	752425.52	415649.54	447704.91	798065.48	552004.42	614520.65	815983.74	191433.52	463493.72	512380.77	603350.58	485694.71	848135.6	1018587.72	778646.74	444732.27	984171.29	492859.42	751896.8	654677.7	593608.85	816841.64	929167.39	904928.93	826159.19	638061.22	1929075.34	1268931.42	712445.96	990452.3	783601.29	833128.68	830199.56
MW0114368	T3_negative	D-sorbopyranose	Sugars	C6H12O6	179.0545	180.0634	8.9067	[M-H]-	3.9750000000537997	3	0.9149	5099881.87	4682422.17	5338432.01	5813632.71	6460489.4	6266350.24	2526298.52	6218903.35	3714973.79	4307610.84	3946959.64	4542141.92	5555598.75	4367706.84	4594579.2	2014306.13	4527236.85	2529632.21	6128656.7	2462262.87	1724583.61	3544792.81	3803498.84	1587612.51	3326675.02	2504274.86	3917323.73	3105876.74	3244753.95	3792393.69	4157601.11	3578026.89	3301775.42	3298418.51	3210571.25	4635580.4	4816785.29	4706833.28
MW0140612	T3_negative	(r)-Methylmalonate semialdehyde	Organic acid and Its derivatives	C4H6O3	101.0228	102.0317	9.7766	[M-H]-	3.97499999998274	3	0.9145	10186851.56	10086410.57	24076351.11	5377545.21	23569043.73	18098490.5	25236178.32	21748242.6	4505361.18	6266442.41	4359931.97	7275145.76	4682571.55	8378711.37	5898837.67	4577791.49	5350606.76	6375824.51	11523680.94	4039823.25	4245314.38	3470991.46	3668265.05	3794960.28	3778198.84	3706143.38	15208442.2	6069757.15	3940669.52	3774929.45	11757489.09	27494428.49	15429727.83	4865030.17	16724433.66	12412915.94	11510890.85	9425057.71
MW0059445	T3_negative	PE-NMe(18:1(9Z)/18:2(9Z,12Z))	PE	C42H78NO8P	774.5426	755.5465	7.0995	[M+F]-	3.62793448103669	3	0.8835	14310.77	191261.3	253922.82	303003.53	59190.26	701440.73	836056.79	1398230.7	1011383.61	782936.51	765441.94	1074245.16	911316.11	1029478.99	1390106.04	1113488.38	1269172.79	878089.31	1146772.73	1090224.49	1156723.69	848074.53	867234.19	740729.29	790899.76	1193026.7	5361875.45	956687.08	845395.56	1844366.6	4040057.55	1611642.28	1548174.22	1459528.54	1198038.99	665371.63	688728.11	704035.3
MW0127548	T3_negative	2-[(4-{2-[(4-Cyclohexylbutyl)(cyclohexylcarbamoyl)amino]ethyl}phenyl)sulfanyl]-2-methylpropanoic acid	Organic acid and Its derivatives	C29H46N2O3S	561.328	502.3229	6.922000000000001	[M+CH3COO]-	15.6207512564553	3	0.8690000000000001	2106868.71	3757985.59	2879604.93	3445920.5	3066140.31	3860021.1	2650561.19	2204601.89	3062848.42	3689661.58	3117979.12	746935.95	1201303.36	4326437.28	2459292.9	1445004.67	1199509.96	1842198.35	774497.88	2071146.61	1825996.16	198487.17	1302262.1	2081435.65	1340907.72	1449303.75	4302739.56	1348392.37	1694132.72	827712.35	1361913.74	1968332.8	2660028.99	1830193.64	2301960.44	2272324.23	2296252.81	2381180.32
MW0142351	T3_negative	2-Formylglutaric acid	Organic acid and Its derivatives	C6H8O5	159.0284	160.0372	9.3475	[M-H]-	3.67500000002963	3	0.8687	645974.23	995087.68	1578618.14	529682.85	534728.55	532432.29	567886.43	904715.55	461649.35	734650.37	475477.09	678543.14	584059.74	456380.6	547425.34	428889.81	464594.02	205474.63	204958.84	373268.02	1326977.32	104843.33	218926.32	443541.35	396066.04	66524.93	406278.36	113168.51	409059.86	156882.6	494292.46	422089.31	48949.3	385656.6	112777.29	593805.72	610391.45	617056.09
MW0163718	T3_negative	1,2-Dioleoylphosphatidylethanolamine	Others	C41H78NO8P	742.5371	743.5465	6.6924	[M-H]-	2.84160078228871	3	0.8540000000000001	55279.53	48204.55	55476.02	81797.02	67369.01	84038.55	66144.01	80164.4	223196.98	170618.2	118983.5	313686.69	219659.67	209731.18	230388.6	191786.85	243245.13	145952.59	208061.07	206451.24	185832.55	333975.86	281362.11	380311.92	346964.58	390564.58	721961.62	2341157.0	2470111.89	874747.55	685127.94	503220.16	206669.9	1352629.31	732058.45	353481.88	675069.23	707253.49
MW0104767	T3_negative	2-hydroxyacrylic Acid	Organic acid and Its derivatives	C3H4O3	87.0073	88.016	1.1669	[M-H]-	3.87367739250521	3	0.8406	10445227.78	11190949.8	6274598.97	6458227.54	5386354.74	5987264.67	7148701.97	6740174.59	969644.49	5392620.92	7994219.39	10076624.81	15093057.31	14078285.06	17049943.95	12912951.74	21558956.71	12502676.84	29526491.28	14804170.27	7796123.88	18312504.37	22354925.12	28777745.77	11300709.6	17229447.42	19991332.52	17941124.08	7356520.21	18235844.64	20945472.05	21221171.46	9346896.88	7643952.37	7473331.8	13750664.36	13541944.79	13737344.64
MW0058192	T3_negative	PE(18:0/18:3(9Z,12Z,15Z))	PE	C41H76NO8P	776.5001	741.5309	7.1647	[M+Cl]-	0.206052731955427	3	0.8342	51299.62	78943.15	60856.12	14583.22	55116.11	46627.6	1499313.58	70161.7	29762.74	54810.26	13198187.31	16206262.55	13333355.25	3340380.9	2968292.58	10950607.61	3393386.39	14072649.02	4411787.57	6381292.0	3348704.09	13744322.92	15091210.2	14309660.51	17794309.63	16330963.36	3922655.16	17648939.86	14902259.24	3592482.25	4721867.76	4821505.99	5764280.09	3782843.58	2470336.53	10439656.77	9900140.89	10557513.36
MW0059552	T3_negative	PE-NMe(18:3(9Z,12Z,15Z)/24:1(15Z))	PE	C48H88NO8P	872.5915	837.6248	7.5327	[M+Cl]-	3.04838162106387	3	0.8192	1.14	1.14	1.14	7.14	1.17	1.14	1.17	1.14	1.14	1.13	921.25	1211.01	1220.8	1.14	1.14	1102.63	5.68	1676.0	1.14	1.14	1.13	1057.22	1290.0	1148.12	859.5	643.81	1.14	895.84	871.37	1.13	1.14	1.14	1.14	1.14	1.15	639.03	661.33	660.54
MW0059247	T3_negative	PE-NMe(14:0/20:1(11Z))	PE	C40H78NO8P	750.5405	731.5465	8.856	[M+F]-	6.54190930314129	3	0.812	1120.37	1713771.31	1394540.77	35244.06	61344.34	379979.84	848125.53	1004608.59	2182381.39	1907358.99	3361658.61	3769123.75	2398853.68	1286534.78	1411791.51	3021491.93	2059880.17	4804166.3	5029107.35	3273706.37	1736402.92	3853721.08	2072895.68	3871508.67	5351517.59	1712121.95	4711975.38	2037529.14	1926815.13	2039045.18	1942798.52	2130663.87	3020941.98	1893475.98	2602991.87	2781351.54	2554980.21	2759320.38
MW0001044	T3_negative	1-Isopropenyl-3-isopropylbenzene	Benzene and substituted derivatives	C12H16	159.1017	160.1252	6.7754	[M-H]-	4.12649198004544	3	0.8095	32248.9	74593.15	344280.8	32884.68	67193.26	20197.99	45510.93	20864.61	39178.35	53247.91	29123.4	301018.4	10566.84	198108.1	298760.39	22505.25	324076.28	15225.99	1840843.51	232714.47	31874.07	606649.14	1302885.53	105237.41	1274614.12	128087.79	171922.04	150077.62	172704.11	180750.53	175174.59	1015761.18	178518.76	385625.92	877958.19	378675.16	403496.66	391614.88
MW0062463	T3_negative	1-octadecanoyl-2-(4Z,7Z,10Z,13Z,16Z,19Z-docosahexaenoyl)-sn-glycero-3-phosphoserine	PS	C46H78NO10P	834.5358	835.5363	7.3238	[M-H]-	8.10037718997252	3	0.7985	690.73	3630.03	2737.72	2314.75	3820.69	2717.84	38275.36	5122.58	2946.58	2990.82	467356.52	420902.75	443647.56	3358.54	4661.34	296477.23	3329.38	433988.3	6119.49	3744.0	3565.83	389016.33	461377.19	467786.87	480978.76	597013.38	4713.79	653126.73	499959.62	4278.76	3696.74	274.55	2687.23	3285.82	2577.81	319688.41	313579.01	329640.66
MW0104945	T3_negative	3-[3,5-dihydroxy-4-(sulfooxy)phenyl]propanoic acid	Organic acid and Its derivatives	C9H10O8S	337.025	278.0096	2.4687	[M+CH3COO]-	5.41030554757072	3	0.7923	942426.82	1855581.53	1014397.34	1516750.09	1184212.97	1313002.83	945292.07	705663.45	1715068.63	1174440.4	592782.27	1090169.79	1345358.77	1323436.33	965101.76	575708.32	634772.17	900066.82	765923.14	808684.67	938437.22	1016982.66	839738.39	1069892.04	331421.17	709561.78	1138305.73	1080224.42	1154828.86	818945.26	596338.13	930744.72	706329.81	1436227.21	626315.39	882218.52	877363.01	888736.1
MW0052981	T3_negative	Galactosylglycerol	Carbohydrates and Its metabolites	C9H18O8	253.0907	254.1002	0.9067	[M-H]-	5.42500000001667	3	0.7909	4265072.64	7042722.72	5785692.18	5124122.18	2532196.84	7757998.54	4290035.27	1952895.45	5658817.15	4777106.15	12966581.2	9714272.35	8898297.85	8900639.39	7383747.55	9080807.3	10281858.1	21538968.56	14504143.13	26606562.66	7545097.88	4521466.34	12439252.43	17936067.21	11456042.78	11757220.64	12017924.35	9284173.17	33399583.76	4625644.11	8514149.52	14083190.92	33286779.53	14221674.06	8125109.79	9530971.18	9663543.36	9497057.53
MW0011784	T3_negative	1-(11Z-docosenoyl)-glycero-3-phosphate	PA	C25H49O7P	492.3189	492.3216	7.4201	[M-]-	9.53870245557316	3	0.7734	239690.03	191434.23	176661.26	176023.83	148899.42	116094.24	57886.69	24627.71	174303.97	38990.36	62073.11	112977.94	44685.91	40457.9	35859.4	33130.89	24363.0	30064.01	119096.55	30845.27	16199.53	59559.27	35526.44	24037.06	49733.98	13162.95	130339.22	104144.71	112872.42	57841.03	50196.82	88670.83	110724.51	124288.8	137777.85	66871.28	57485.25	63938.07
MW0054484	T3_negative	Lpa(0:0/18:2(9Z,12Z))	PA	C21H39O7P	433.23199999999997	434.2433	6.7754	[M-H]-	12.961621201975	3	0.7717	60375.75	237672.13	375331.15	461347.15	44068.7	99306.87	69899.19	195103.91	188708.43	154506.35	49830.38	149430.92	214852.1	537079.58	1552145.28	996899.52	946152.51	386447.72	2467610.93	391834.2	366943.89	770149.72	1562882.75	735765.51	1994293.53	170429.81	293099.4	589536.07	380480.38	262054.11	391546.42	2139948.33	156573.02	622405.49	1573227.62	583643.73	556201.67	579899.39
MW0054486	T3_negative	2-Hydroxy-3-(phosphonooxy)propyl stearate	LPA	C21H43O7P	437.2367	438.2746	6.5869	[M-H]-	8.739381911591849	3	0.7667	1095.65	1331.23	603.29	28.74	736.66	509.94	28.74	527.42	699.51	28.74	28.74	28.74	28.74	1524.53	694.27	143.57	647.77	403.97	287.04	28.74	28.74	28.73	28.74	28.74	28.74	28.73	28.74	28.74	28.74	28.74	28.74	28.73	28.74	28.74	28.74	4305.17	4254.68	4332.13
MW0127126	T3_negative	(E)-1-Propene-1-sulfenic acid	Organic acid and Its derivatives	C3H6OS	88.9925	90.0139	0.8055	[M-H]-	2.6945446774817596	3	0.7661	718846.4	637196.49	84049.49	794847.4	227089.75	619892.3	118684.64	522465.27	216088.24	897110.26	674073.35	550805.26	1032330.54	935634.68	907120.61	568821.98	1214961.73	1339539.81	1496331.76	1314831.57	983396.65	530221.18	1705525.92	432058.77	224456.57	1219310.97	1349686.33	293048.7	808053.62	1050558.98	2121867.71	413856.51	405224.09	1255223.33	325625.0	696375.01	816499.71	772846.98
MW0154493	T3_negative	Nicotyrine	Heterocyclic compounds	C10H10N2	157.0853	158.0844	1.6614	[M-H]-	20.6060180674683	3	0.7535	2898010.51	478807.41	3017026.43	3477739.79	4988397.75	6232886.76	4106437.72	5778328.63	6429827.71	4851481.75	6776128.63	6477157.33	7267416.91	10012047.99	7588497.69	9173934.72	10126477.63	8793003.9	8101062.44	7340973.2	9118128.08	65876657.62	11804575.14	10859940.12	36968758.83	5796019.49	8579845.15	5852813.37	8971781.56	7350604.89	8481285.47	6098248.89	16546515.81	6600877.06	4744462.48	5096790.67	5244486.28	5393464.46
MW0063002	T3_negative	PS(22:5(4Z,7Z,10Z,13Z,16Z)/20:1(11Z))	PS	C48H82NO10P	863.5589	863.5676	8.856	[M-]-	6.59574212466805	3	0.7438	1499483.87	2096866.63	2559262.83	6302025.84	1923537.35	1469887.87	1391849.16	1280109.05	3550358.59	1094374.24	5075754.12	5308189.1	6635113.8	1636868.89	2019414.78	5246163.04	1929359.59	3860424.35	6842199.95	6062087.33	3557424.33	7042540.7	2755502.15	12043507.41	8881415.12	10656798.22	7233499.35	6060380.63	10171257.76	6225482.9	7234330.54	6736415.67	18735683.31	5770912.56	3686802.0	5343513.02	9050168.43	8907440.79
MW0059236	T3_negative	PE-NMe(14:0/15:0)	PE	C35H70NO8P	715.4847	663.4839	6.9299	[M+Cl+NH3]-	6.76469076284644	3	0.7431	604.24	1335.63	644.96	620.44	1179.24	772.73	43773.41	2617.92	1653.58	806.37	606937.97	733698.52	775502.01	461.66	1078.57	697862.22	1452.63	830914.13	1723.83	814.73	741.42	563226.3	809492.78	761453.43	782396.28	747426.26	653.92	727694.98	454852.87	1560.98	866.33	866.56	782.82	1018.9	784.75	363300.44	366940.81	363431.89
MW0013662	T3_negative	2-Stearoylglycerophosphoinositol	PI	C27H53O12P	581.3135	600.3275	6.9232	[M-H2O-H]-	1.19261014893792	3	0.7428	808267.01	751579.35	677793.64	856950.26	778183.41	668812.42	128569.59	374972.66	405437.16	779353.34	476645.44	140481.27	226029.8	555417.18	81480.19	187792.74	379521.72	219074.38	426676.63	448787.85	233256.81	167836.11	235722.46	242583.0	343525.54	253982.9	645940.49	411182.1	211611.56	385208.97	103991.78	534281.83	310442.06	245055.53	309270.3	344706.97	365073.41	358256.08
MW0107825	T3_negative	Leukotriene D4 methyl ester	Esters	C26H42N2O6S	569.2922	510.2764	6.1484	[M+CH3COO]-	2.3022241522121902	3	0.7428	2609211.98	2245335.01	2561636.59	2538515.54	2429637.69	2455218.6	2464704.75	2212521.91	2319023.66	2074226.73	1624754.15	960058.24	2448508.14	1942531.64	2207019.27	1656407.32	2141660.33	2035421.13	2324956.5	2440245.15	2238147.99	2167528.26	2128005.74	2164700.43	2145181.78	2586249.98	2588266.14	2251701.85	2205644.72	1912981.8	1713070.52	1455033.28	2135093.03	2234945.44	1056052.62	2023610.55	1971974.3	2022439.49
MW0006165	T3_negative	N'-Hydroxybenzenecarboximidamide	Benzene and substituted derivatives	C7H8N2O	135.0438	136.0637	9.8361	[M-H]-	11.414906539997098	3	0.7308	1131084.71	1446111.08	1184969.88	1807135.95	3602296.94	672149.31	1630226.0	2366017.81	1775339.78	1255255.15	1616713.0	6168685.25	2394587.33	1556051.01	2658229.45	6321001.72	2295328.61	2358451.84	2584882.69	1768380.21	5599662.2	1713184.74	1989223.86	2771898.43	8302164.02	2013640.39	2111870.39	6384193.94	880774.47	10004081.37	1916744.92	9792488.26	9705335.22	3126402.22	9914045.03	1748128.99	1491191.24	1748411.61
MW0054508	T3_negative	LPA(24:1(15Z)/0:0)	LPA	C27H53O7P	565.3252	520.3529	6.9172	[M+HCOO]-	16.2862469714868	3	0.7302	864500.48	1318799.94	985636.16	1283155.59	1208710.32	381509.23	705153.41	834248.43	1135997.55	1290698.46	989235.83	261726.56	325422.58	1532446.59	641155.58	485579.32	200949.93	849428.71	254856.15	573035.38	721024.05	218036.25	390027.05	195707.55	279687.35	300694.69	1274078.89	455840.21	362141.18	261412.72	680081.7	652823.57	419470.46	946194.69	827852.63	700869.5	685503.64	701326.51
MW0123623	T3_negative	Didesmethyl doxepin	Heterocyclic compounds	C17H17NO	251.1267	251.13099999999997	5.6894	[M-]-	10.7400089500231	3	0.73	228238.36	542135.88	1288890.98	1469038.24	1029935.6	1141579.48	1912440.96	652868.07	885272.76	570190.38	1845855.07	4385986.86	783700.57	828809.13	2606440.93	960611.81	734154.83	1622176.66	1107629.39	347009.27	1179907.19	1738204.73	1686129.07	1625143.02	2628569.86	2353997.61	855133.38	1023451.53	2712594.72	1411547.06	1325897.9	684998.36	2192088.02	2387134.32	3739432.75	1672142.86	1638494.32	1670940.22
MW0105344	T3_negative	6-Aminopenicillanic acid	Organic acid and Its derivatives	C8H12N2O3S	215.0317	216.0569	0.818	[M-H]-	5.78323720745288	3	0.7297	313950862.82	293391156.05	393907423.01	503599696.25	511098160.25	368143284.89	407635563.52	564169187.94	434942602.86	518536095.75	186046545.25	262182984.4	706593.46	245945987.26	272760201.94	225409664.32	303383705.88	174274515.44	151739298.54	256162306.75	253921914.1	303678319.76	241940356.35	56134138.46	418943133.76	98473701.52	298973377.66	234937086.97	480625011.16	215180541.02	213464592.77	287679855.31	298154864.68	1511939.24	451505618.63	295747702.79	295919152.68	295257961.07
MW0105006	T3_negative	1,3,4-Trihydroxy-5-oxocyclohexane-1-carboxylic acid	Organic acid and Its derivatives	C7H10O6	171.0259	190.0477	1.7571	[M-H2O-H]-	10.088469237530301	3	0.725	1714809.77	2333936.47	3362055.23	1556661.46	571284.63	697425.24	951186.61	429416.19	427080.63	558696.36	1275614.44	2252129.32	9346929.27	1073991.02	2362074.31	3162118.14	1857210.92	2452232.3	1822157.79	5495460.7	1626654.26	2840172.9	1884554.97	7057275.22	1103192.48	2358507.73	2277983.99	2977638.9	1805144.59	1830089.95	2394019.38	1440630.51	2441343.84	2404226.56	1592209.81	2144860.1	1783262.21	2280601.84
MW0149548	T3_negative	Germacra-1(10),4,11(13)-trien-12-ol	Alcohols	C15H24O	255.1582	220.1827	6.0821	[M+Cl]-	15.199999999993	3	0.7234	896218.71	1050387.53	649544.31	730342.94	825815.06	789655.21	602946.04	943861.76	890599.15	2093956.68	1718030.95	1882911.67	827172.23	3696736.75	2070010.94	8790065.37	2016393.31	8913513.21	1418564.2	1078114.32	1360378.47	1934611.84	1238620.33	472023.29	2231898.16	3590961.29	698036.17	991013.26	1386024.39	4671497.08	954700.04	1582862.02	1472788.36	1361694.37	869280.72	1964424.11	1957866.06	1961601.44
MW0005077	T3_negative	4-hydroxy-5-(4-hydroxy-3-methoxyphenyl)pentanoic acid	Phenolics	C12H16O5	221.0917	240.0998	2.2977	[M-H2O-H]-	14.1892484549544	3	0.7196	150644.88	256529.21	1661358.86	1116986.3	591844.9	920346.17	825448.21	686619.76	353332.8	764658.08	436713.74	596177.16	2452101.7	352193.02	364837.37	228356.99	32816.04	295304.73	33369.62	69965.82	289791.78	29565.63	425854.66	61191.69	150341.53	400675.14	58997.88	62766.87	372827.65	323230.18	278980.2	293480.44	415342.68	307246.35	535863.51	443699.41	444346.42	422864.24
MW0111985	T3_negative	D-Fructofuranose	Aldehydes	C6H12O6	179.0545	180.0634	4.6069	[M-H]-	4.0611055950279304	3	0.7175	9607986.75	1524513.08	1717289.24	1658938.06	1270739.27	2730921.44	1970094.06	5381073.61	2882862.35	1749330.92	1076296.54	1731738.58	1237734.96	1084120.78	1779141.16	1122016.78	805812.06	1134970.8	961541.04	1256623.29	946540.51	1036739.4	895631.94	1131333.12	1082106.76	1052293.78	669683.14	1180865.84	942559.58	985523.92	1058056.82	1067785.55	1360325.32	288859.93	1071346.37	1323261.06	1311911.91	1135862.34
MW0061705	T3_negative	1,2-Dioctadecanoyl-sn-glycero-3-phospho-(1'-myo-inositol)	PI	C45H87O13P	847.558	866.5884	7.0861	[M-H2O-H]-	16.1472456557476	3	0.7168	8821.06	77887.63	52806.91	67115.77	55620.02	48308.58	51965.86	16361.41	36729.31	40088.38	232033.84	413211.84	323839.15	64420.17	48200.57	318074.45	4164.43	347552.55	91851.35	4206.4	17488.85	213267.53	309945.56	349660.16	302141.79	328227.27	91118.41	280684.06	157758.13	68546.86	58209.43	85850.81	68728.11	62423.48	69622.03	195839.88	196519.16	192554.73
MW0013622	T3_negative	2-Oxo-3-(2,3,4,5-tetrahydroxyphenyl)propanoic acid	Organic acid and Its derivatives	C9H8O7	287.0436	228.02700000000002	2.6531	[M+CH3COO]-	6.62201058247547	3	0.7132	4363079.03	2702402.03	3186735.89	3484494.55	3554546.16	8597117.24	2790207.21	2509924.09	5480820.13	2459936.91	1578528.29	3278195.69	1278318.5	4026925.45	1660269.61	2097469.59	1608997.46	1460393.07	1395701.68	1450865.72	728636.51	2739057.25	2101574.03	2374875.26	1178499.6	2331543.54	1725515.51	4652791.97	1438476.14	606366.82	2103925.93	2165639.38	3438490.3	1270297.87	1744304.89	3259960.47	3240200.59	3183846.13
MW0058315	T3_negative	PE(18:3(6Z,9Z,12Z)/14:1(9Z))	PE	C37H66NO8P	718.4126	683.4526	7.6657	[M+Cl]-	13.098151043566402	3	0.711	51418.62	280810.51	227545.56	355535.36	275093.69	196304.66	204272.61	124123.4	90719.82	154135.96	49990.46	39357.32	36327.64	171904.56	283574.67	14003.18	69859.5	38176.04	108618.34	108738.89	140199.27	81177.58	48225.52	26291.34	24200.72	79012.16	189909.73	66276.95	39399.28	128053.57	68038.87	123042.45	104874.63	262734.11	230800.74	41782.92	36644.91	42761.03
MW0011790	T3_negative	1-(1Z-octadecenyl)-2-(4Z,7Z,10Z,13Z,16Z,19Z-docosahexaenoyl)-sn-glycero-3-phosphocholine	PC	C48H84NO7P	876.6877	817.5985	6.9432	[M+CH3COO]-	9.63049415508167	3	0.7075	1066862.94	663001.55	984372.85	1385383.22	1318457.16	1048799.54	635615.84	711268.38	1110418.77	899265.76	292525.76	349857.48	206235.32	944319.31	1023615.82	173340.21	786353.64	237864.9	162284.56	1005877.31	1258695.58	256820.31	369004.94	135990.89	399155.91	477551.38	1276048.71	469851.9	368231.05	734492.32	812182.5	1131494.74	981849.34	976435.67	1192163.69	426625.5	395192.52	410377.85
MW0013000	T3_negative	1-Stearoyl-2-linoleoyl-sn-glycero-3-phosphate	PA	C39H73O8P	745.4897	700.5043	6.9172	[M+HCOO]-	14.076431448357699	3	0.6915	4.64	4.87	5.29	5.88	4.77	6.04	6.77	6.4	6.66	5.86	4045.09	4665.71	5892.57	4.63	4.61	9751.43	4.64	6346.82	7.07	7.53	4.64	4395.74	4215.55	9319.03	3621.78	5134.21	6.83	4361.37	4880.88	6.76	23.21	5.34	4.94	5.82	5.7	3776.07	3957.54	3539.1
MW0142421	T3_negative	(2Z,4E)-2-hydroxyhepta-2,4-dienedioic acid	Organic acid and Its derivatives	C7H8O5	171.0259	172.0372	6.2673	[M-H]-	9.925000000023939	3	0.6701	2429758.95	2479006.53	2293685.64	619132.69	363468.94	941246.75	582330.39	1953615.05	1027802.38	341018.22	3140347.15	1743886.26	1926314.09	1878044.59	2188742.98	2822303.13	2355875.26	1084206.76	2454321.46	4332371.61	2037294.3	2212107.47	1970524.25	1573375.69	1758808.54	2583969.31	145201.56	2396706.92	1867929.03	2015456.02	4840158.14	1168879.15	2278098.94	2566434.53	2038774.99	2234260.8	2294463.05	2326526.71
MW0011860	T3_negative	1,2-Dimyristoleoyl-sn-glycero-3-phosphocholine	PC	C36H68NO8P	718.452	673.4683	6.9298	[M+HCOO]-	16.0068533248513	3	0.6697	53145.27	104361.66	50384.09	40231.11	85452.74	43472.69	2705976.75	135334.53	70124.49	55882.41	12271468.58	13412087.72	12590726.31	45838.51	5868882.2	10461272.7	53272.46	12805928.1	75420.92	59086.15	3549305.7	11562818.48	14817328.31	13891262.58	14316940.7	15561423.96	75366.81	16703901.12	11257899.61	54853.34	5423305.54	4406253.99	41838.68	86071.5	46168.0	8854620.62	8621611.75	8921267.12
MW0055745	T3_negative	1-(9Z,12Z-octadecadienoyl)-2-pentadecanoyl-glycero-3-phosphate	PA	C36H67O8P	657.4411	658.4574	6.7113	[M-H]-	13.628411563308498	3	0.6561	1291.4	1170.56	814.72	615.41	1450.18	1301.85	411759.1	3659.66	1950.34	1475.23	1160177.61	1541102.86	1740975.84	569.19	1451.8	1553800.55	1292.73	1780063.36	2456.39	1537.96	941.37	1216977.99	1608346.36	1570748.63	1392532.77	1593541.03	2414.32	1714563.66	976099.85	1451.09	3680.7	859.07	1856.53	1963.81	327619.03	714081.65	720245.67	715338.63
MW0005955	T3_negative	Acetylpterosin C	Benzene and substituted derivatives	C16H20O4	321.131	276.1362	6.6344	[M+HCOO]-	9.16688766238849	3	0.6538	1261629.5	858202.21	1035665.52	1085436.79	1187572.52	1183544.7	1301736.19	1114554.21	693041.27	842327.34	785471.24	871948.34	909560.53	1020264.57	1206056.18	606881.59	708241.25	1016092.64	826097.2	810392.62	1175879.63	928037.27	935471.23	744047.0	1012674.9	816056.37	723956.15	932276.99	1028613.9	861156.34	654242.88	833373.03	596160.16	940983.46	1148205.88	838543.43	823458.07	837662.52
MW0056230	T3_negative	[(2R)-1-[(Z)-docos-13-enoyl]oxy-3-phosphonooxypropan-2-yl] docosanoate	PA	C47H91O8P	873.6731	814.6452	6.9479999999999995	[M+CH3COO]-	20.1891790686373	3	0.6474	558393.31	1908246.98	4660783.34	2947077.57	2619830.63	240755.91	5541457.38	3446891.83	2422839.13	8223810.47	1217946.55	3203982.98	2558609.22	7026187.24	8194434.57	1567666.44	5892004.51	2233921.56	6567585.22	8498199.65	8199232.94	3086262.82	2614206.7	2879315.51	3571700.7	3587589.85	9720890.31	3814819.52	3694973.36	8301712.9	8564658.01	8966393.41	8473189.38	8779617.98	9393176.58	3426113.25	3191109.7	3371416.57
MW0056444	T3_negative	[(2R)-1-octanoyloxy-3-phosphonooxypropan-2-yl] tridecanoate	PA	C24H47O8P	493.3056	494.3009	6.1484	[M-H]-	24.7355298758315	3	0.642	5511756.96	4895554.61	4861709.44	4817890.17	4773583.49	4845809.1	4575042.15	4728708.21	4704706.19	4152129.94	4239627.44	3942906.69	4690559.24	4115509.95	4631606.83	3900582.19	4596750.75	3998630.13	4482065.84	4595554.83	4366658.68	4405565.38	4489332.08	4384277.77	4516771.68	4563005.86	4818693.66	4459913.77	4539322.03	4684986.06	4551404.38	4222348.83	4452798.47	4377546.98	4714175.79	4616756.77	4575991.31	4587293.0
MW0060816	T3_negative	PE-NMe2(22:2(13Z,16Z)/22:2(13Z,16Z))	PE	C51H94NO8P	914.6333	879.6717	6.853	[M+Cl]-	2.83904321712742	3	0.6409999999999999	1472500.26	2098081.81	1694552.41	2032916.29	1071687.43	953587.5	1189533.55	1071507.52	1565930.48	2013060.61	1796253.16	510045.16	949957.89	1551299.4	883903.3	634553.64	662945.81	970585.92	365493.94	969255.87	997830.0	372708.24	847094.7	859011.53	759002.57	696348.82	1456707.79	923972.78	1295838.49	833228.94	725085.24	1075958.02	1299604.86	1322448.66	1214503.76	999812.71	1013593.03	1040373.02
MW0060498	T3_negative	PE-NMe2(18:4(6Z,9Z,12Z,15Z)/22:4(7Z,10Z,13Z,16Z))	PE	C47H78NO8P	814.5474	815.5465	7.3294	[M-H]-	10.054764582804099	3	0.6352	0.56	0.56	0.56	0.56	0.56	0.56	0.56	0.56	0.56	0.56	1811.49	1851.72	2348.52	0.56	0.56	1520.08	0.56	2422.08	0.56	0.56	0.56	1594.65	2137.33	2252.13	1869.51	1909.23	0.56	1998.18	1181.75	2.8	0.56	6.29	0.56	0.56	0.56	1020.4	1018.83	1020.84
MW0106450	T3_negative	Diisopropylphosphate	Others	C6H15O4P	181.0813	182.0708	6.6988	[M-H]-	16.3349333024598	3	0.631	239845.92	205404.96	147226.86	256784.6	236872.13	157135.53	141338.6	176943.71	177292.88	165362.88	193540.24	103760.39	226214.34	214904.34	26170.63	93011.49	131091.15	104141.11	104772.09	253670.48	119907.71	78708.48	92606.67	80358.22	95754.27	67145.9	158709.32	35413.51	252421.69	20435.95	177695.18	28694.76	38835.14	44449.65	86138.83	138777.63	137742.41	140650.02
MW0141696	T3_negative	[(2S)-2,3-bis(3,7,11,15-tetramethylhexadecoxy)propyl] [(1S,2R,3S,4S,5R,6R)-2,3,4,6-tetrahydroxy-5-phosphonooxycyclohexyl] hydrogen phosphate	PI	C49H100O14P2	955.6651	974.6588	6.9432	[M-H2O-H]-	24.599168751810197	3	0.6236	1685083.89	1892155.01	1769853.24	1951328.63	2070446.09	1982954.76	1489770.57	1388435.86	1625842.26	1716790.94	1716143.22	655061.84	910306.98	1566104.53	1486916.71	821208.75	958071.35	1125836.64	935190.16	1533291.81	1313766.6	717857.72	978799.23	1139167.69	874598.02	940159.92	1603256.77	598924.89	1635168.47	1027793.69	644954.54	1139912.1	1575310.0	1450740.89	1004190.59	1599937.44	1495865.67	1583484.17
MW0013614	T3_negative	1-Hexadecanoyl-2-(9Z-octadecenoyl)-sn-glycero-3-phosphoserine	PS	C40H76NO10P	820.55	761.5207	7.3044	[M+CH3COO]-	14.9276208676327	3	0.6206	453020.39	320420.51	571303.35	244919.69	225655.71	263774.26	138326.53	192097.32	492031.71	197658.53	67294.6	88895.65	72614.28	187029.14	181270.16	119609.55	354760.39	53350.25	220410.94	107780.63	163954.99	115843.66	62821.09	53569.97	23922.67	208530.73	52018.08	50537.64	64579.5	87645.88	130199.7	186039.36	100517.21	24272.78	48967.13	92388.99	126396.39	111329.99
MW0061385	T3_negative	1,2-Distearoyl-rac-glycero-3-phospho-(1'-sn-glycerol-3'-phosphate)	PG-P	C42H84O13P2	857.5157	858.5387	8.856	[M-H]-	18.3316898172519	3	0.6193	8275271.77	11254130.95	12171088.49	23056777.3	9802494.0	5088088.86	4657276.44	4658174.53	14529889.02	5044687.22	28836272.41	29358346.19	30570295.28	6486845.79	5587738.64	25492049.64	7980118.68	17380791.08	26876692.44	31285799.4	11836769.7	31379320.64	7560819.39	24710723.72	16759948.15	25601755.33	22235836.99	10212754.1	16806272.42	8745618.61	8473178.65	6646960.58	20868172.93	5801748.78	4767059.79	10111384.04	13085136.52	15217803.96
MW0062661	T3_negative	1-Eicosanoyl-2-docosanoyl-glycero-3-phosphoserine	PS	C48H94NO10P	934.6625	875.6615	6.1484	[M+CH3COO]-	11.429361302528601	3	0.5779	883619.45	740567.17	870086.35	753546.84	1435580.88	822204.61	386665.05	307686.85	37084.52	299488.69	389532.15	284114.43	133619.52	758678.64	684797.38	289671.66	55771.36	109268.85	498337.79	108579.86	198905.76	139299.44	61170.65	109470.79	154417.69	240537.37	133046.13	688698.09	229706.22	68217.24	120940.09	215897.72	387201.84	293529.2	241358.62	230919.39	228262.25	233502.12
MW0056847	T3_negative	1-Pentadecanoyl-2-tetradecanoyl-glycero-3-phosphocholine	PC	C37H74NO8P	728.48	691.5152	6.6079	[M+K-2H]-	22.224851499556898	3	0.5228	6533.79	6311.57	6508.92	6327.85	6427.01	7348.69	7444.71	6311.57	6311.57	6488.39	104588.05	161605.09	153751.89	5681.24	6311.57	134786.04	6287.0	187013.72	214373.68	6311.52	6324.02	99088.08	161996.82	129246.19	109023.66	161603.69	6589.47	146881.45	70154.88	6368.46	6311.58	6311.98	6312.0	37935.89	6315.88	47817.05	50173.38	44288.22
MW0124482	T3_negative	2-((4-Pyridinylcarbonyl)hydrazono)pentanedioic acid	Organic acid and Its derivatives	C11H11N3O5	305.0796	265.0699	5.7949	[M-H+CH3CN]-	22.474999999815303	3	0.5022	217316.5	213168.55	718927.09	427611.69	721471.79	578874.1	142649.43	199228.82	633180.95	603383.62	703805.5	623051.27	604359.66	486819.25	690359.34	554469.91	642760.9	665178.75	698099.77	505195.28	704159.66	704500.5	320826.62	599900.39	757725.08	721100.15	603993.16	687083.98	750572.37	717475.24	720228.57	718600.06	725524.9	753489.32	717304.85	481230.54	521233.84	496021.87
MW0015407	T3_negative	(9S,10S,12Z)-9,10-Dihydroxy-12-octadecenoic acid	Oxidized lipids	C18H34O4	313.2366	314.2457	7.204	[M-H]-	3.81248828745129	1b	0.7170000000000001	2140830.32	760016.71	1232496.34	610511.22	624699.64	1878145.75	2087919.95	2158559.63	1933561.96	3602959.56	3759076.6	1957705.38	2634196.47	4954628.3	4771790.14	2781774.51	2439772.38	4339032.76	1557813.24	2660929.67	2330835.64	1750155.31	888557.45	667276.98	1001479.26	2721993.37	2917656.45	1775118.06	1743801.46	5778197.78	3350394.78	1835728.19	1936847.56	2330599.98	2834409.78	1702319.41	1652378.76	1716406.45
MW0011282	T3_negative	(3S,5R,6R,7E)-3,5,6-Trihydroxy-7-megastigmen-9-one	Ketones	C13H22O4	241.1429	242.1518	5.6495	[M-H]-	3.61319643751301	3	0.8083	1392893.32	635943.78	996562.29	1753855.75	1099117.62	1340355.77	1015834.86	2025200.9	1935644.85	1579923.83	718659.86	2251442.0	857617.27	2887531.68	2895876.44	2611777.11	2542861.99	1819503.44	3272795.21	2613008.1	1371561.4	3933037.74	1621899.25	1350577.85	1369407.87	3111891.57	1706237.75	2821236.28	1343083.16	6653422.41	2108833.54	5743255.41	1848992.48	1448636.18	880432.38	2059038.9	2062084.7	2056144.85
MW0155032	T3_negative	PG(16:0/18:1(9Z))[U]	Heterocyclic compounds	C40H77O10P	747.5145	748.5254	7.8835	[M-H]-	7.7843987886193	3	0.8083	248786.34	216208.53	82416.16	209678.36	95085.72	176118.2	120697.86	103384.11	120885.39	43075.31	46177.52	64571.63	54753.63	48426.52	64622.44	91192.55	62926.22	68920.35	43316.73	154904.18	42227.12	89318.66	88774.71	36982.24	57039.74	58319.99	49603.66	67615.39	70699.73	62223.61	38919.54	38707.55	48268.22	60731.32	33278.81	78549.15	82759.64	66330.39
MW0158707	T3_negative	TyrMe-Met-OH	Small Peptide	C21H24N2O7S	447.1332	448.1304	7.2707	[M-H]-	19.084332011351602	3	0.7737	163043.95	259457.03	126960.52	470115.02	251036.12	204029.55	295267.15	121872.03	156384.68	219704.74	134667.31	98745.79	75504.7	87792.62	153513.98	48928.2	62662.96	61948.18	88031.13	29696.68	133140.27	51984.63	80631.83	626525.5	106612.9	64124.83	73627.78	138924.16	99701.07	78088.84	106898.96	138008.16	74814.93	120238.71	136860.39	161589.52	150089.85	152613.04
MW0009539	T3_negative	Tyrphostin A25	Phenolics	C10H6N2O3	201.0362	202.0378	0.8055	[M-H]-	14.420574577442801	3	0.7013	284157773.81	499145761.59	272960631.63	149892928.21	177715353.75	297650012.19	207012590.56	71707683.35	320158150.67	136987045.86	606324091.1	548003697.12	563915361.61	411074996.25	567489232.41	273870433.73	515137068.87	431144116.26	569923655.22	580744116.05	430055613.02	371172598.87	475235093.56	777884927.31	394295331.18	678395455.07	451800515.51	472028570.08	276240962.27	351776994.99	597339364.05	425021087.45	377664180.9	453371754.84	374142062.11	414501456.58	416757133.65	411942491.43
MW0063154	T3_negative	PS(DiMe(13,5)/DiMe(13,5))	PS	C54H94NO12P	979.6634	979.6514	6.9432	[M-]-	12.364261416554001	3	0.6188	255243.29	257916.72	208859.05	606701.51	421149.21	152384.2	291959.19	76257.86	289320.03	149660.4	86026.3	284048.62	180008.21	438280.28	493603.95	305427.49	338667.94	304608.57	462256.55	312689.36	374417.16	475490.95	402698.22	352868.91	392105.15	411734.44	476008.95	506684.61	296271.71	806819.12	467518.49	439569.65	477645.8	450091.06	431730.12	345968.66	333701.28	344549.0
[truncated: 7 more columns]
